# Supplementary material for: Fine-scale differentiation between Bacillus anthracis and Bacillus cereus group signatures in metagenome shotgun data
Source: PeerJ. 2018 Aug 22;6:e5515. doi: 10.7717/peerj.5515 (PMC6109372; doi:10.7717/peerj.5515)
Supplement: File S1 — The complete dataset for Table 1. [file peerj-06-5515-s007.txt]

bcg_coverage	ba_coverage	ba31_hits	ba31_coverage	bcerg31_coverage	model_fit	model_99pi	ba_detectable	grey_zone	kraken
0	0.0001	10.2	0.000035	0.00002	0.00343685025734233	331.368135207863	FALSE	TRUE	29
0	0.0002	28.1	0.000125	0.00002	0.00343685025734233	331.368135207863	FALSE	TRUE	37
0	0.0003	45.6	0.0002	0.00002	0.00343685025734233	331.368135207863	FALSE	TRUE	51
0	0.0004	50	0.000215	0.00015	0.0257763769300675	331.390474734535	FALSE	TRUE	52
0	0.0005	65.15	0.00027	0.00034	0.0584264543748197	331.423124811981	FALSE	TRUE	72
0	0.0006	72.15	0.000295	0.00039	0.0670185800181755	331.431716937624	FALSE	TRUE	77
0	0.0007	88.05	0.000375	0.000295	0.0506935412957994	331.415391898902	FALSE	TRUE	97
0	0.0008	86.95	0.000365	0.000295	0.0506935412957994	331.415391898902	FALSE	TRUE	100
0	0.0009	115.95	0.000485	0.000615	0.105683145413277	331.470381503021	FALSE	TRUE	133
0	0.001	139.05	0.00058	0.00042	0.072173855404189	331.436872213011	FALSE	TRUE	156
0	0.002	246.05	0.00102	0.001845	0.31704943623983	331.681747793868	FALSE	TRUE	266
0	0.003	346.2	0.001455	0.002445	0.4201549439601	331.784853301606	TRUE	TRUE	401
0	0.004	507.4	0.00213	0.00199	0.341966600605562	331.706664958238	TRUE	TRUE	554
0	0.005	670.4	0.0028	0.00254	0.436479982682476	331.801178340332	TRUE	TRUE	749
0	0.006	802.75	0.003355	0.0041	0.704554302755178	332.069252660475	TRUE	TRUE	879
0	0.007	948.9	0.00397	0.004525	0.777587370723703	332.142285728468	TRUE	TRUE	1036
0	0.008	1090.4	0.004575	0.00441	0.757825481743984	332.122523839481	TRUE	TRUE	1198
0	0.009	1147.55	0.004795	0.005745	0.987235236421585	332.351933594251	TRUE	TRUE	1293
0	0.01	1367.7	0.00573	0.00508	0.872959965364952	332.237658323146	TRUE	TRUE	1508
0	0.02	2617.6	0.010985	0.010115	1.73818701765088	333.102885375952	TRUE	TRUE	2863
0	0.03	3996.1	0.016795	0.018465	3.17307200009131	334.537770360016	TRUE	TRUE	4389
0	0.04	5277.7	0.022325	0.024255	4.16804014959191	335.532738511199	TRUE	TRUE	5809
0	0.05	6455.2	0.02732	0.03176	5.45771820865962	336.822416573127	TRUE	TRUE	7125
0	0.06	7686.65	0.03267	0.03574	6.14165140987075	337.506349776166	TRUE	TRUE	8435
0	0.07	8953.05	0.038	0.044565	7.65816158592305	339.022859957039	TRUE	TRUE	9930
0	0.08	10373.4	0.044225	0.042	7.2173855404189	338.582083910025	TRUE	TRUE	11496
0	0.09	11602.7	0.0497	0.051205	8.79919587136071	340.163894246803	TRUE	TRUE	12797
0	0.1	13074.1	0.056135	0.05701	9.79674165855432	341.16144003827	TRUE	TRUE	14426
0	0.11	14127.5	0.06079	0.06493	11.1577343604619	342.522432746748	TRUE	TRUE	15609
0	0.12	15452.7	0.066555	0.067775	11.6466263095688	343.011324698423	TRUE	TRUE	16927
0	0.13	17132.25	0.0742	0.076845	13.2052379012736	344.569936299052	TRUE	TRUE	18738
0	0.14	17712.25	0.07685	0.08148	14.0017279484127	345.366426351183	TRUE	TRUE	19703
0	0.15	19275.2	0.083845	0.088645	15.2329795531056	346.597677964168	TRUE	TRUE	21181
0	0.16	20534.45	0.08977	0.095395	16.3929165149586	347.757614934472	TRUE	TRUE	22757
0	0.17	22036.1	0.096455	0.09971	17.1344169579802	348.499115383221	TRUE	TRUE	24102
0	0.18	23024.45	0.101005	0.110905	19.0581938895276	350.422892330809	TRUE	FALSE	25620
0	0.19	23955.3	0.105405	0.11493	19.7498600038177	351.114558451283	TRUE	FALSE	26353
0	0.2	25396.45	0.11214	0.123105	21.1546725465064	352.51937100721	TRUE	FALSE	27871
1	0	99.05	0.00041	0.592945	101.893158791992	433.257859541417	FALSE	TRUE	356
10	0	1049.45	0.004405	6.1152	1050.85133468499	1382.21628744477	FALSE	TRUE	3860
100	0	9633.4	0.04311	60.92623	10469.7164627199	10801.1064128409	FALSE	TRUE	30755
100	0.0001	9646.1	0.043165	60.92623	10469.7164627199	10801.1064128409	FALSE	TRUE	30767
100	0.0002	9675.35	0.043555	61.03927	10489.1415403744	10820.5315842809	FALSE	TRUE	30931
100	0.0003	9682.9	0.043575	61.03927	10489.1415403744	10820.5315842809	FALSE	TRUE	30939
100	0.0004	9661.7	0.043265	60.9269	10469.8315972035	10801.2215478799	FALSE	TRUE	30768
100	0.0005	9766.65	0.043975	60.7361	10437.0440457485	10768.4338385171	FALSE	TRUE	30744
100	0.0006	9784.65	0.04405	60.73621	10437.0629484249	10768.4527412844	FALSE	TRUE	30767
100	0.0007	9835.55	0.04401	60.851815	10456.9288021249	10788.3186906012	FALSE	TRUE	31015
100	0.0008	9778.3	0.04371	60.883105	10462.3057543525	10793.69566874	FALSE	TRUE	30908
100	0.0009	9919.85	0.044595	60.940485	10472.1660777408	10803.5560396792	FALSE	TRUE	31131
10	0.0001	1059.4	0.00445	6.11522	1050.85477153525	1382.21972429669	FALSE	TRUE	3873
100	0.001	9804.1	0.04412	60.79411	10447.0126299199	10778.4024706457	FALSE	TRUE	30931
10	0.0002	1070.55	0.004515	6.09283	1047.00721767215	1378.37216857408	FALSE	TRUE	3804
100	0.002	9864	0.04423	60.83689	10454.3640526204	10785.7539287419	FALSE	TRUE	31171
10	0.0003	1086.8	0.004585	6.09284	1047.00893609728	1378.37388700004	FALSE	TRUE	3828
100	0.003	10103.75	0.04536	60.86265	10458.7907157518	10790.180613199	FALSE	TRUE	31039
10	0.0004	1093.4	0.0046	6.097665	1047.83807622187	1379.20302752477	FALSE	TRUE	3829
100	0.004	10135.7	0.04526	60.906	10466.2400886846	10797.6300220398	FALSE	TRUE	31280
10	0.0005	1051.25	0.004405	6.05346	1040.24177794058	1371.60672558932	FALSE	TRUE	3778
100	0.005	10283.65	0.046145	60.884295	10462.5102469428	10793.900162316	FALSE	TRUE	31335
10	0.0006	1059.55	0.00445	6.05349	1040.24693321596	1371.61188086717	FALSE	TRUE	3788
100	0.006	10370	0.04616	60.83292	10453.6818378443	10785.0717106801	FALSE	TRUE	31487
10	0.0007	1117.8	0.004705	6.10525	1049.14150168196	1380.50645361454	FALSE	TRUE	3974
100	0.007	10551.3	0.04742	60.902935	10465.7133913827	10797.1033221982	FALSE	TRUE	31849
10	0.0008	1191.05	0.005015	6.078825	1044.60056327945	1375.96551302171	FALSE	TRUE	4098
100	0.008	10619.6	0.04744	60.97605	10478.2776567109	10809.6676481445	FALSE	TRUE	31936
10	0.0009	1194.4	0.005035	6.11804	1051.33936742153	1382.70432041766	FALSE	TRUE	3919
100	0.009	10697.65	0.04772	60.80003	10448.0299375961	10779.4197832185	FALSE	TRUE	32143
1	0.0001	117.25	0.000485	0.59301	101.904328555329	433.269029305278	FALSE	TRUE	375
10	0.001	1114.9	0.004695	6.07631	1044.16837935959	1375.53332889388	FALSE	TRUE	3880
100	0.01	11019.7	0.04959	60.958225	10475.2145639191	10806.6045405676	TRUE	TRUE	31961
1	0.0002	134.45	0.00056	0.60435	103.853022651242	435.217723493563	FALSE	TRUE	415
10	0.002	1356.25	0.00571	6.13525	1054.29677706798	1385.66173149871	FALSE	TRUE	4169
100	0.02	12481.05	0.05565	60.993345	10481.249672971	10812.6396787541	TRUE	TRUE	33872
1	0.0003	141.4	0.000595	0.60439	103.859896351757	435.224597194406	FALSE	TRUE	424
10	0.003	1376.9	0.005795	6.092575	1046.96339783137	1378.32834871216	FALSE	TRUE	4168
100	0.03	13355.2	0.05944	60.905595	10466.1704924669	10797.5604254865	TRUE	TRUE	35022
1	0.0004	149.45	0.000635	0.611795	105.132390159538	436.497091063454	FALSE	TRUE	455
10	0.004	1530.95	0.00644	6.09606	1047.56226898871	1378.92722015847	TRUE	TRUE	4256
100	0.04	14728.3	0.066	60.97422	10477.9631849124	10809.3531748279	TRUE	TRUE	36677
1	0.0005	151.1	0.00064	0.60199	103.447474320876	434.812175143829	FALSE	TRUE	450
10	0.005	1731.45	0.007285	6.062955	1041.87342260025	1373.23837103164	TRUE	TRUE	4531
100	0.05	15909.95	0.070965	60.839705	10454.8477892941	10786.2376677456	TRUE	TRUE	37880
1	0.0006	159.65	0.00067	0.602005	103.450051958569	434.814752781644	FALSE	TRUE	458
10	0.006	1736.9	0.007295	6.08588	1045.81291220773	1377.17786253383	TRUE	TRUE	4568
100	0.06	17107.4	0.076325	61.00489	10483.233594782	10814.6236101462	TRUE	TRUE	39559
1	0.0007	186.8	0.00078	0.604945	103.955268946398	435.319969793614	FALSE	TRUE	493
10	0.007	1935.85	0.00814	6.06408	1042.06674542722	1373.43169395143	TRUE	TRUE	4640
100	0.07	18471.4	0.08257	60.980585	10479.0569625068	10810.4469577026	TRUE	TRUE	40396
1	0.0008	212.55	0.00089	0.607	104.30840531034	435.673106174499	FALSE	TRUE	474
10	0.008	1992.4	0.0084	6.0881	1046.19440258629	1377.55935309626	TRUE	TRUE	4875
100	0.08	19783.8	0.088365	60.954275	10474.5357859933	10805.9257593661	TRUE	TRUE	42344
1	0.0009	226.1	0.000935	0.614525	105.601520219665	436.966221146357	FALSE	TRUE	524
10	0.009	2192.25	0.009225	6.11039	1050.0247721981	1381.38972455783	TRUE	TRUE	5068
100	0.09	20745.7	0.092545	60.887665	10463.0893562112	10794.4792743759	TRUE	TRUE	43323
1	0.001	238.45	0.001	0.612085	105.182224488269	436.5469253946	FALSE	TRUE	560
10	0.01	2318.4	0.009755	6.08087	1044.95198121826	1376.31693112969	TRUE	TRUE	5183
100	0.1	21997.3	0.098465	61.001175	10482.5951998467	10813.9852121277	TRUE	TRUE	44110
100	0.11	23266.3	0.10418	60.819775	10451.4229680126	10782.8128299704	TRUE	FALSE	45492
100	0.12	24624.35	0.110795	60.980235	10478.9968176273	10810.3868125328	TRUE	FALSE	46906
100	0.13	26001	0.11699	60.960095	10475.5359094182	10806.9258876176	TRUE	FALSE	48996
100	0.14	26849.35	0.121035	60.99062	10480.7814021234	10812.1714056453	TRUE	FALSE	49362
100	0.15	28257.35	0.127525	61.082205	10496.5195986644	10827.9096782381	TRUE	FALSE	50954
100	0.16	29104.3	0.1317	61.018835	10485.629938624	10817.0199655634	TRUE	FALSE	52164
100	0.17	30145.15	0.136925	60.979295	10478.8352856652	10810.2252797908	TRUE	FALSE	53634
100	0.18	31212.35	0.14196	60.99829	10482.0994341971	10813.4894440838	TRUE	FALSE	54465
100	0.19	32599.1	0.14825	61.062055	10493.0569720301	10824.4470348616	TRUE	FALSE	55806
1	0.002	365.4	0.001515	0.61949	106.45471829605	437.819419264423	FALSE	TRUE	684
10	0.02	3852.15	0.01621	6.104805	1049.06503176374	1380.42998365935	TRUE	TRUE	6823
100	0.2	33760.75	0.153765	61.09285	10498.3488622138	10829.7389506346	TRUE	FALSE	56863
1	0.003	443.95	0.00185	0.610035	104.829947336891	436.194648226179	TRUE	TRUE	718
10	0.03	4979.55	0.021105	6.14826	1056.53244816038	1387.89740367829	TRUE	TRUE	8052
1	0.004	658.3	0.00275	0.61447	105.592068881457	436.956769807689	TRUE	TRUE	1022
10	0.04	6226.85	0.02641	6.121425	1051.92105432759	1383.28600760557	TRUE	TRUE	9495
1	0.005	776.65	0.00325	0.613745	105.467483059628	436.832183979803	TRUE	TRUE	1089
10	0.05	7411.85	0.031555	6.132075	1053.75117708962	1385.11613125539	TRUE	TRUE	10894
1	0.006	956.6	0.004005	0.61969	106.489086798623	437.853787768682	TRUE	TRUE	1314
10	0.06	8788	0.03739	6.101395	1048.47904879486	1379.84400040731	TRUE	TRUE	12414
1	0.007	1055.55	0.004415	0.618145	106.223590116244	437.588291073292	TRUE	TRUE	1431
10	0.07	10019.9	0.04277	6.15287	1057.3246421447	1388.68959804839	TRUE	TRUE	13698
1	0.008	1204.65	0.005045	0.60252	103.538550852695	434.903251679991	TRUE	TRUE	1664
10	0.08	11402.2	0.048865	6.165025	1059.4133878886	1390.77834481086	TRUE	TRUE	15199
1	0.009	1363.7	0.00571	0.62542	107.473744397352	438.838445415947	TRUE	TRUE	1807
10	0.09	12588.75	0.053985	6.106195	1049.30389285662	1380.66884486771	TRUE	TRUE	16558
1	0.01	1398.25	0.005835	0.62005	106.550950103256	437.915651076351	TRUE	TRUE	1844
10	0.1	13964.25	0.060025	6.14774	1056.44309005369	1387.8080455281	TRUE	TRUE	18081
10	0.11	15063.05	0.065005	6.163255	1059.10922664082	1390.47418341464	TRUE	TRUE	19210
10	0.12	16463.6	0.07123	6.149775	1056.79278956737	1388.15774521203	TRUE	TRUE	20947
10	0.13	17913.9	0.07761	6.18605	1063.02637672163	1394.3913354105	TRUE	TRUE	22389
10	0.14	18929.65	0.08221	6.15126	1057.04797569898	1388.41293146791	TRUE	TRUE	23735
10	0.15	19807.5	0.0863	6.15616	1057.89000401203	1389.25496019122	TRUE	TRUE	24538
10	0.16	21245.6	0.092695	6.18979	1063.66906771975	1395.0340267235	TRUE	TRUE	26103
10	0.17	22630.9	0.099445	6.201925	1065.75437661339	1397.11933664013	TRUE	TRUE	27765
10	0.18	23224.15	0.101905	6.22639	1069.95850369069	1401.32346578593	TRUE	FALSE	28443
10	0.19	25100.75	0.11084	6.18195	1062.32182241887	1393.68678076277	TRUE	FALSE	30251
1	0.02	2868.65	0.01205	0.623255	107.101705356995	438.466406357198	TRUE	TRUE	3429
10	0.2	26346.2	0.116675	6.24952	1073.9332210133	1405.29818507167	TRUE	FALSE	31804
1	0.03	3960.5	0.016705	0.627145	107.770172732048	439.134873765342	TRUE	TRUE	4670
1	0.04	5412.75	0.022955	0.643775	110.627913721028	441.992614898106	TRUE	TRUE	6302
1	0.05	6729.25	0.028515	0.64534	110.896847253665	442.261548444468	TRUE	TRUE	7772
1	0.06	7971	0.033805	0.643835	110.6382242718	442.002925449403	TRUE	TRUE	9169
1	0.07	9091	0.0387	0.647305	111.234517791449	442.599218999531	TRUE	TRUE	10227
1	0.08	10575.55	0.045185	0.65576	112.68744623774	444.052147520774	TRUE	TRUE	11951
1	0.09	11908.9	0.050985	0.674295	115.872547213732	447.237248664477	TRUE	TRUE	13640
1	0.1	12879.05	0.05543	0.66871	114.91280677937	446.277508179087	TRUE	TRUE	14522
1	0.11	14510.85	0.06243	0.6858	117.849595324269	449.214296881466	TRUE	TRUE	16184
1	0.12	15760.35	0.068165	0.68227	117.242991253848	448.607692778191	TRUE	TRUE	17665
1	0.13	16958.65	0.07345	0.697715	119.89709886508	451.261800534422	TRUE	TRUE	19082
1	0.14	17936.05	0.07788	0.680795	116.989523547369	448.354225058035	TRUE	TRUE	20244
1	0.15	19194	0.083595	0.702715	120.756311429416	452.121013146393	TRUE	TRUE	21725
1	0.16	20459.55	0.08942	0.703645	120.916124966382	452.280826692257	TRUE	TRUE	22819
1	0.17	21797.4	0.09543	0.710875	122.158546334412	453.52324812986	TRUE	TRUE	24294
1	0.18	22951.3	0.100775	0.73031	125.498305571984	456.863007557981	TRUE	FALSE	25701
1	0.19	24317.2	0.106995	0.723295	124.292830344221	455.657532260847	TRUE	FALSE	27133
1	0.2	25626.6	0.11314	0.72652	124.847022448218	456.211724396652	TRUE	FALSE	28516
25	0	2515.75	0.01068	15.276755	2625.19596765529	2956.56225368507	FALSE	TRUE	8904
25	0.0001	2532.8	0.010755	15.276755	2625.19596765529	2956.56225368507	FALSE	TRUE	8922
25	0.0002	2610.25	0.011115	15.177925	2608.21277210863	2939.57903766264	FALSE	TRUE	8966
25	0.0003	2620.55	0.01116	15.177925	2608.21277210863	2939.57903766264	FALSE	TRUE	8980
25	0.0004	2580.15	0.010935	15.16206	2605.48649064199	2936.85275292144	FALSE	TRUE	9131
25	0.0005	2640.15	0.01127	15.22764	2616.75592263582	2948.12219847326	FALSE	TRUE	9158
25	0.0006	2652.2	0.01131	15.22765	2616.75764106095	2948.12391690046	FALSE	TRUE	9174
25	0.0007	2696.05	0.011525	15.236675	2618.30851973957	2949.67479744949	FALSE	TRUE	9144
25	0.0008	2631.5	0.01119	15.264265	2623.04965466958	2954.41593810433	FALSE	TRUE	9160
25	0.0009	2635.2	0.011205	15.282005	2626.09814084784	2957.46442796905	FALSE	TRUE	9080
25	0.001	2758.6	0.01169	15.17825	2608.26862092531	2939.63488654644	FALSE	TRUE	9176
25	0.002	2857	0.012165	15.171925	2607.18171703143	2938.54798134662	FALSE	TRUE	9346
25	0.003	2944.15	0.012485	15.2068	2613.17472466767	2944.54099619031	FALSE	TRUE	9359
25	0.004	3074.6	0.013045	15.173605	2607.47041245304	2938.83667711506	TRUE	TRUE	9552
25	0.005	3219.6	0.01368	15.250065	2620.60949098686	2951.97577147387	TRUE	TRUE	9780
25	0.006	3441.5	0.014635	15.227995	2616.81692672789	2948.18320263888	TRUE	TRUE	9969
25	0.007	3466.9	0.01473	15.18969	2610.23449927251	2941.60076725704	TRUE	TRUE	10183
25	0.008	3775.1	0.01607	15.22695	2616.63735130194	2948.00362699643	TRUE	TRUE	10168
25	0.009	3837.15	0.016295	15.287975	2627.12404064966	2958.49032901242	TRUE	TRUE	10304
25	0.01	3942.6	0.016755	15.21826	2615.14403986513	2946.51031375976	TRUE	TRUE	10585
25	0.02	5139.4	0.02183	15.264275	2623.05137309471	2954.41765653153	TRUE	TRUE	11780
25	0.03	6464.35	0.02745	15.229835	2617.13311695156	2948.49939324381	TRUE	TRUE	13386
25	0.04	7812.6	0.03329	15.29313	2628.00988880349	2959.37617823871	TRUE	TRUE	14778
25	0.05	8891.5	0.037905	15.29494	2628.32092375178	2959.68721356364	TRUE	TRUE	15923
25	0.06	10126.75	0.043255	15.216315	2614.8098061776	2946.17607966953	TRUE	TRUE	17388
25	0.07	11312.4	0.048515	15.296065	2628.51424657875	2959.88053662474	TRUE	TRUE	18893
25	0.08	13016.7	0.05597	15.300335	2629.24801410869	2960.61430504346	TRUE	TRUE	20506
25	0.09	14047	0.06048	15.30026	2629.23512592023	2960.60141683938	TRUE	TRUE	21672
25	0.1	15499.25	0.067185	15.3267	2633.77864196044	2965.14493838847	TRUE	TRUE	23278
25	0.11	16538.15	0.07185	15.24335	2619.45556851296	2950.82184760697	TRUE	TRUE	24538
25	0.12	17513	0.076105	15.350715	2637.90543990694	2969.27174134683	TRUE	TRUE	25809
25	0.13	18940.1	0.082535	15.271805	2624.3453472166	2955.71163221767	TRUE	TRUE	27470
25	0.14	20263.35	0.08849	15.239565	2618.80514460176	2950.17142291086	TRUE	TRUE	28830
25	0.15	21733.6	0.095205	15.266225	2623.3864659948	2954.75274983663	TRUE	TRUE	29946
25	0.16	22769.15	0.09999	15.363015	2640.01910281521	2971.38540682511	TRUE	TRUE	31494
25	0.17	24161.5	0.10658	15.303865	2629.85461817912	2961.22090984883	TRUE	FALSE	32690
25	0.18	25024.95	0.11057	15.31701	2632.11348801075	2963.47978241873	TRUE	FALSE	34001
25	0.19	26084.15	0.115525	15.26389	2622.98521372725	2954.35149708412	TRUE	FALSE	35034
25	0.2	27535.7	0.122065	15.33888	2635.87168376716	2967.23798273614	TRUE	FALSE	36866
5	0	487.35	0.00204	3.04802	523.779416069229	855.144177629476	FALSE	TRUE	1876
50	0	5058.15	0.02189	30.38129	5220.7972177446	5552.1681953548	FALSE	TRUE	16912
50	0.0001	5070.35	0.02195	30.38129	5220.7972177446	5552.1681953548	FALSE	TRUE	16926
50	0.0002	5011.3	0.021695	30.419405	5227.34699512253	5558.71798849779	FALSE	TRUE	16905
50	0.0003	5019.1	0.02172	30.419415	5227.34871354766	5558.71970692706	FALSE	TRUE	16913
50	0.0004	4995.55	0.021615	30.495035	5240.34344437067	5571.71446908642	FALSE	TRUE	17117
50	0.0005	5065.2	0.02192	30.38549	5221.51895629864	5552.88993564507	FALSE	TRUE	16971
50	0.0006	5074.45	0.021965	30.385595	5221.53699976249	5552.90797915233	FALSE	TRUE	16981
50	0.0007	5081.4	0.02201	30.52186	5244.95311977833	5576.32415562885	FALSE	TRUE	17091
50	0.0008	5050	0.02188	30.506615	5242.33338066967	5573.70441019095	FALSE	TRUE	17030
50	0.0009	5135.25	0.02223	30.413905	5226.40186130176	5557.7728524009	FALSE	TRUE	17270
5	0.0001	495.95	0.002075	3.048025	523.780275281793	855.145036842247	FALSE	TRUE	1889
50	0.001	5179.85	0.02256	30.295285	5206.01790242546	5537.38884453502	FALSE	TRUE	17089
5	0.0002	539.05	0.00227	3.07643	528.661461859784	860.02622460372	FALSE	TRUE	1961
50	0.002	5224.85	0.02268	30.39379	5222.94524915544	5554.31623193369	FALSE	TRUE	17096
5	0.0003	545.8	0.00229	3.076455	528.665757922605	860.030520667588	FALSE	TRUE	1971
50	0.003	5552.65	0.02401	30.40342	5224.60009255435	5555.97107931552	FALSE	TRUE	17401
5	0.0004	567.45	0.002385	3.04307	522.928795630537	854.293556985667	FALSE	TRUE	1969
50	0.004	5533.5	0.02401	30.430715	5229.29053394306	5560.66153200015	FALSE	TRUE	17554
5	0.0005	551.2	0.002305	3.04518	523.291383332686	854.656144775209	FALSE	TRUE	1994
50	0.005	5725.75	0.02481	30.43844	5230.61801735496	5561.98901861085	TRUE	TRUE	17715
5	0.0006	565.45	0.002375	3.045205	523.295679395508	854.660440839067	FALSE	TRUE	2010
50	0.006	5821	0.02518	30.455655	5233.57628621396	5564.94729460124	TRUE	TRUE	17700
5	0.0007	609.1	0.00255	3.063315	526.407747303531	857.772509499673	FALSE	TRUE	2002
50	0.007	5890.45	0.025415	30.493665	5240.10802012804	5571.47904427538	TRUE	TRUE	17752
5	0.0008	631.15	0.00266	3.061555	526.105304480885	857.470066603692	FALSE	TRUE	2038
50	0.008	5901.3	0.02537	30.453475	5233.20166953591	5564.57267701989	TRUE	TRUE	17841
5	0.0009	657.55	0.00276	3.069175	527.414744428933	858.779506869549	FALSE	TRUE	2086
50	0.009	6259.35	0.02704	30.464895	5235.16411103286	5566.5351232495	TRUE	TRUE	18279
5	0.001	639.05	0.002675	3.02826	520.383808014975	851.748568758405	FALSE	TRUE	2011
50	0.01	6330.05	0.02737	30.50558	5242.15552366885	5573.52655276055	TRUE	TRUE	18262
5	0.002	761.2	0.00317	3.03578	521.676063711735	853.040824765393	FALSE	TRUE	2210
50	0.02	7734.45	0.03339	30.518775	5244.42298562614	5575.79402019561	TRUE	TRUE	19862
5	0.003	918.75	0.003845	3.06036	525.899952678009	857.264714751047	TRUE	TRUE	2382
50	0.03	8829.55	0.037985	30.42012	5227.46986251923	5558.84085619042	TRUE	TRUE	21132
5	0.004	1130.05	0.00473	3.06312	526.374238013522	857.739000201537	TRUE	TRUE	2535
50	0.04	10333.5	0.04468	30.50834	5242.62980900437	5574.00083924166	TRUE	TRUE	22772
5	0.005	1193.9	0.004995	3.06872	527.336556085578	858.701318507195	TRUE	TRUE	2664
50	0.05	11383.75	0.04932	30.48411	5238.4660649176	5569.8370851013	TRUE	TRUE	24132
5	0.006	1221.5	0.005115	3.038285	522.106529206467	853.471290363636	TRUE	TRUE	2731
50	0.06	12495.2	0.054225	30.537225	5247.59347998853	5578.96452222131	TRUE	TRUE	25238
5	0.007	1411.85	0.00592	3.060375	525.902530315702	857.267292389365	TRUE	TRUE	2917
50	0.07	13915.05	0.060325	30.391195	5222.49931783455	5553.87029953973	TRUE	TRUE	26927
5	0.008	1600.3	0.0067	3.053465	524.71509855179	856.07986033805	TRUE	TRUE	3114
50	0.08	15233.5	0.066265	30.59045	5256.73979773589	5588.11086210189	TRUE	TRUE	28274
5	0.009	1748.45	0.007325	3.05631	525.203990500897	856.568752405408	TRUE	TRUE	3361
50	0.09	16441.1	0.07169	30.42671	5228.60230467903	5559.97330107803	TRUE	TRUE	29739
5	0.01	1880.05	0.00788	3.0333	521.249894279825	852.614655231089	TRUE	TRUE	3443
50	0.1	17814.35	0.07788	30.48395	5238.43857011554	5569.80959023288	TRUE	TRUE	31197
50	0.11	18890.75	0.082845	30.605815	5259.38015794609	5590.75122870869	TRUE	TRUE	32274
50	0.12	20007.15	0.087885	30.57267	5253.68443785711	5585.05549482514	TRUE	TRUE	34094
50	0.13	21322.15	0.09373	30.516355	5244.007126745	5575.37816030965	TRUE	TRUE	34753
50	0.14	22642.35	0.10006	30.54887	5249.59458605087	5580.96563312284	TRUE	FALSE	36288
50	0.15	23821	0.10508	30.62736	5263.08250488581	5594.45358462321	TRUE	FALSE	37826
50	0.16	25034.4	0.11094	30.549525	5249.7071428968	5581.07819024102	TRUE	FALSE	39507
50	0.17	26057.1	0.11579	30.59456	5257.44607046377	5588.8171365405	TRUE	FALSE	40547
50	0.18	27272.65	0.12142	30.52824	5246.04947501042	5577.42051351065	TRUE	FALSE	41817
50	0.19	28257.85	0.12625	30.42014	5227.47329936949	5558.84429304896	TRUE	FALSE	42711
5	0.02	3137.55	0.01323	3.03148	520.937140906407	852.30190178258	TRUE	TRUE	4809
50	0.2	29766.15	0.133225	30.594455	5257.42802699992	5588.79909303294	TRUE	FALSE	44055
5	0.03	4549.45	0.01917	3.091285	531.214182388425	862.57894575566	TRUE	TRUE	6294
5	0.04	5962.9	0.02524	3.080485	529.35828324946	860.723046163242	TRUE	TRUE	7903
5	0.05	7289.6	0.0309	3.08513	530.156491721727	861.521254830342	TRUE	TRUE	9329
5	0.06	8313.25	0.035465	3.11345	535.023071686124	866.387835988961	TRUE	TRUE	10504
5	0.07	9513.55	0.04065	3.088915	530.80691563293	862.171678900522	TRUE	TRUE	12019
5	0.08	10913.55	0.04683	3.086255	530.349814548703	861.714577704549	TRUE	TRUE	13316
5	0.09	11913.7	0.051095	3.095645	531.963415744525	863.328179295272	TRUE	TRUE	14586
5	0.1	13243	0.05697	3.09798	532.36466801207	863.729431661202	TRUE	TRUE	16119
5	0.11	14446.7	0.062425	3.08757	530.575787453123	861.9405506642	TRUE	TRUE	17395
5	0.12	15834.45	0.06837	3.1161	535.478454345222	866.843218760364	TRUE	TRUE	18917
5	0.13	17354.55	0.07532	3.12018	536.17957179772	867.544336385957	TRUE	TRUE	20303
5	0.14	18309.1	0.079495	3.1497	541.252362777557	872.617128624938	TRUE	TRUE	21502
5	0.15	19811	0.08631	3.13956	539.509879697085	870.874645110618	TRUE	TRUE	23120
5	0.16	20989.45	0.092075	3.151725	541.600343866113	872.965109800303	TRUE	TRUE	24603
5	0.17	21857.8	0.095885	3.161025	543.198479235777	874.56324556936	TRUE	TRUE	25500
5	0.18	23038.55	0.10125	3.13574	538.853441297932	870.218206548387	TRUE	FALSE	26995
5	0.19	24453.85	0.10737	3.17544	545.675589058757	877.040356013726	TRUE	FALSE	28430
5	0.2	25501.45	0.112715	3.15533	542.219836124999	873.584602213868	TRUE	FALSE	29602
75	0	7322.45	0.03231	45.75312	7862.33111231073	8193.71005138171	FALSE	TRUE	24235
75	0.0001	7335.3	0.03236	45.753155	7862.33712679868	8193.71606589145	FALSE	TRUE	24246
75	0.0002	7364.45	0.032475	45.689395	7851.38044817827	8182.75934760876	FALSE	TRUE	24253
75	0.0003	7369	0.032495	45.68942	7851.38474424109	8182.76364368713	FALSE	TRUE	24259
75	0.0004	7279.35	0.03205	45.624805	7840.28114027219	8171.65999958049	FALSE	TRUE	23989
75	0.0005	7493	0.033165	45.57229	7831.25683070897	8162.63565743769	FALSE	TRUE	24388
75	0.0006	7503.75	0.03321	45.572385	7831.27315574769	8162.65198253531	FALSE	TRUE	24399
75	0.0007	7442.1	0.032805	45.55728	7828.67747459083	8160.05629201445	FALSE	TRUE	24138
75	0.0008	7491.35	0.03297	45.671375	7848.28384609641	8179.66273432748	FALSE	TRUE	24192
75	0.0009	7743.9	0.03422	45.69014	7851.50847085036	8182.88737074396	FALSE	TRUE	24670
75	0.001	7556.85	0.033265	45.582035	7832.93143599686	8164.31026876841	FALSE	TRUE	24484
75	0.002	7793.8	0.03437	45.668935	7847.86455036501	8179.24343707996	FALSE	TRUE	24437
75	0.003	7830.7	0.03452	45.752615	7862.24433184173	8193.62327059836	FALSE	TRUE	24327
75	0.004	7942.2	0.035055	45.67127	7848.26580263256	8179.64469079838	FALSE	TRUE	24583
75	0.005	8029.5	0.0353	45.740425	7860.14957160988	8191.52850277946	FALSE	TRUE	25149
75	0.006	8351.3	0.03669	45.69856	7852.9553848087	8184.33428993693	TRUE	TRUE	24961
75	0.007	8315.45	0.036675	45.578425	7832.31108452541	8163.68991505826	TRUE	TRUE	25363
75	0.008	8332.4	0.03649	45.65623	7845.68129123904	8177.06017006091	TRUE	TRUE	25087
75	0.009	8504.65	0.037315	45.616135	7838.79126568563	8170.17011961259	TRUE	TRUE	25688
75	0.01	8648.5	0.03796	45.660835	7846.47262601079	8177.8515076933	TRUE	TRUE	25461
75	0.02	9917.95	0.04343	45.615685	7838.71393655484	8170.09279020252	TRUE	TRUE	26977
75	0.03	11338.3	0.04966	45.68646	7850.87609040301	8182.2549880091	TRUE	TRUE	28410
75	0.04	12357.8	0.05422	45.770485	7865.31515754667	8196.69410742922	TRUE	TRUE	29729
75	0.05	13895.6	0.060895	45.68087	7849.91549075608	8181.29438488774	TRUE	TRUE	31109
75	0.06	14971.6	0.065635	45.608735	7837.51963109041	8168.89848042512	TRUE	TRUE	32589
75	0.07	16370.05	0.071995	45.82491	7874.66768630946	8206.04667010399	TRUE	TRUE	34085
75	0.08	17312.4	0.076295	45.784745	7867.76563178015	8199.14459054415	TRUE	TRUE	35566
75	0.09	18663.7	0.08258	45.76266	7863.97048988348	8195.34943489363	TRUE	TRUE	36364
75	0.1	20048.3	0.08834	45.88378	7884.78405504195	8216.16307556347	TRUE	TRUE	38156
75	0.11	21314.5	0.0945	45.729565	7858.28336192014	8189.66228633217	TRUE	TRUE	39399
75	0.12	22280.5	0.098735	45.65667	7845.7569019447	8177.13578103989	TRUE	TRUE	40804
75	0.13	23783.3	0.105435	45.72883	7858.15705767319	8189.53598162793	TRUE	FALSE	42432
75	0.14	24708.8	0.110455	45.740585	7860.17706641194	8191.55599768109	TRUE	FALSE	42912
75	0.15	25993.4	0.116275	45.68177	7850.07014901766	8181.44904370868	TRUE	FALSE	44422
75	0.16	27154.2	0.121775	45.771865	7865.55230021442	8196.93125095635	TRUE	FALSE	45745
75	0.17	28264.7	0.127095	45.743565	7860.68915710028	8192.068090224	TRUE	FALSE	47200
75	0.18	29688.1	0.13354	45.80477	7871.20677810032	8202.585749341	TRUE	FALSE	48287
75	0.19	30661.35	0.138285	45.77782	7866.57562237855	8197.95457682916	TRUE	FALSE	49764
75	0.2	31971.3	0.144495	45.85948	7880.60828197928	8211.98728733514	TRUE	FALSE	51132
