# Supplementary material for: Fine-scale differentiation between Bacillus anthracis and Bacillus cereus group signatures in metagenome shotgun data
Source: PeerJ. 2018 Aug 22;6:e5515. doi: 10.7717/peerj.5515 (PMC6109372; doi:10.7717/peerj.5515)
Supplement: File S2 — The complete dataset for Table 2. [file peerj-06-5515-s008.txt]

run	bcerg31_coverage	ba31_hits	lef31_hit	model_fit	model_99pi	exceeds_99pi	gray_zone
GCSS-00	0.0019640577433	0	0	0.33750861802479	331.702206975656	FALSE	TRUE
GCSS-01	0.146224098989	6	0	25.1275166119998	356.492215115063	FALSE	FALSE
GCSS-02	0.0188549543357	6	0	3.24008273304142	334.604781093065	FALSE	TRUE
GCSS-03	0.0173819110282	6	0	2.98695126951853	334.351649629179	FALSE	TRUE
GCSS-04	0.00883825984484	0	0	1.51878878110984	332.883487139246	FALSE	TRUE
GCSS-05	0.0271039968575	6	0	4.65761892873523	336.022317291338	FALSE	TRUE
GCSS-06	0.0204262005303	6	0	3.51008962745438	334.874787987898	FALSE	TRUE
GCSS-07	0.0109005204753	3	0	1.87317283003501	333.237871188449	FALSE	TRUE
GCSS-08	0.01905136011	6	0	3.27383359483875	334.638531954913	FALSE	TRUE
GCSS-09	0.0233722871452	5	0	4.01635255448297	335.381050915804	FALSE	TRUE
GCSS-10	0.0263183737602	3	0	4.52261548152875	335.887313843846	FALSE	TRUE
GCSS-11	0.016105273495	1	0	2.76757066779297	334.132269027163	FALSE	TRUE
GCSS-12	0.0235686929196	6	0	4.05010341629748	335.414801777682	FALSE	TRUE
GCSS-13	0.0149268388491	6	0	2.56506549699184	333.929763856113	FALSE	TRUE
GCSS-14	0.0179711283512	2	0	3.08820385492769	334.45290221473	FALSE	TRUE
P00007	0.0391829519788	4	0	6.73329692958855	338.097995297638	FALSE	TRUE
P00008	0.000687420210154	0	0	0.118128016308505	331.482826373917	FALSE	TRUE
P00009	0.080428164588	2	0	13.820977908092	345.185676309704	FALSE	TRUE
P00010	0.0668761661593	0	0	11.4921684437329	342.856866831764	FALSE	TRUE
P00011	0.285377590101	39	0	49.0400021989178	380.404701110561	FALSE	FALSE
P00024	0.0667779632721	23	0	11.4752930128257	342.839991400767	FALSE	TRUE
P00027	0.0688402239026	4	0	11.8296770617577	343.194375451602	FALSE	TRUE
P00030	0.773642345085	49	0	132.944644639815	464.309347069161	FALSE	FALSE
P00031	0.0927035254836	136	0	15.9304067707426	347.295105186812	FALSE	TRUE
P00032	0.169792791908	52	0	29.1776200281941	360.542318581927	FALSE	FALSE
P00033	0.0373170971227	4	0	6.41266374247101	337.77736210955	FALSE	TRUE
P00034	0.00039281154866	0	0	0.067501723604958	331.432200081211	FALSE	TRUE
P00035	0.073848571148	8	0	12.6903240377184	344.055022432424	FALSE	TRUE
P00036	0.0075616223117	3	0	1.29940817939458	332.664106537389	FALSE	TRUE
P00041	0.0531277619562	5	0	9.12960811755941	340.494306494366	FALSE	TRUE
P00042	0.213296670922	57	0	36.6534359174269	368.018134584537	FALSE	FALSE
P00044	0.458902091721	77	0	78.8588886013127	410.223588391567	FALSE	FALSE
P00046	1.57635274477	213	0	270.884416826253	602.249132088519	FALSE	FALSE
P00047	1.20102131003	310	0	206.386519922511	537.7512280931	FALSE	FALSE
P00049	4.59383285869	1103	0	789.415782128819	1120.78062405187	FALSE	FALSE
P00050	0.213591279584	4	0	36.7040622102174	368.068760878183	FALSE	FALSE
P00051	0.315624079348	24	0	54.2376349165305	385.602333951839	FALSE	FALSE
P00052	0.557399587548	55	0	95.7849457953427	427.149646266597	FALSE	FALSE
P00053	0.0300500834725	3	0	5.16388185578101	336.528580219529	FALSE	TRUE
P00054	0.58018265737	45	0	99.7000457643821	431.064746411954	FALSE	FALSE
P00055	4.53716979279	502	0	779.678658497808	1111.04349690106	FALSE	FALSE
P00056	0.0842580771875	100	0	14.4791197132515	345.843818119154	FALSE	TRUE
P00058	0.000294608661495	0	0	0.0506262927037185	331.415324650309	FALSE	TRUE
P00059	0.0168908965924	3	0	2.90257411501663	334.267272474563	FALSE	TRUE
P00060	0.217715800845	0	0	37.4128303080815	368.777528988149	FALSE	FALSE
P00061	0.0119807522341	2	0	2.05880256994607	333.423500928528	FALSE	TRUE
P00062	0.00510655013257	0	0	0.877522406862736	332.242220764645	FALSE	TRUE
P00063	0.00687420210154	0	0	1.18128016308505	332.545978521012	FALSE	TRUE
P00064	2.91043896691	781	0	500.137145620189	831.501901603546	FALSE	FALSE
P00066	0.0338799960719	7	0	5.82202366092334	337.186722026337	FALSE	TRUE
P00067	0.0498870666798	0	0	8.57271889782623	339.937417272362	FALSE	TRUE
P00068	0.383187665717	135	0	65.8479313764939	397.212630733001	FALSE	FALSE
P00069	0.00569576745556	1	0	0.978774992270173	332.343473350096	FALSE	TRUE
P00070	0.104487871943	165	0	17.9554584788226	349.320156910701	FALSE	FALSE
P00072	0	0	0	0	331.364698357605	FALSE	TRUE
P00073	0.317882745753	8	0	54.6257698272943	385.990468872337	FALSE	FALSE
P00074	4.59432387312	133	0	789.500159282324	1120.86500123607	FALSE	FALSE
P00079	0.0260237650987	4	0	4.47198918882417	335.836687551037	FALSE	TRUE
P00080	0.666502995188	141	0	114.533549526566	445.898250906236	FALSE	FALSE
P00081	37.9052342139	328	0	6513.73069813318	6845.10517092463	FALSE	FALSE
P00083	0.176274182461	291	0	30.2913984676949	361.656097036687	FALSE	FALSE
P00084	0.00716881076304	15	0	1.23190645578963	332.596604813744	FALSE	TRUE
P00085	0.0169890994795	36	0	2.9194495459067	334.284147905475	FALSE	TRUE
P00086	0.00216046351763	0	0	0.371259479827269	331.735957837464	FALSE	TRUE
P00087	0.0341746047334	1	0	5.87264995362791	337.237348319178	FALSE	TRUE
P00088	1.32446233919	111	0	227.598936564269	558.963646855677	FALSE	FALSE
P00089	0.0156142590592	3	0	2.68319351329107	334.047891872555	FALSE	TRUE
P00090	2.33222036728	216	0	400.774608473265	732.139343834028	FALSE	FALSE
P00091	4.09456938034	551	0	703.621091426378	1034.98590383943	FALSE	FALSE
P00092	0.773151330649	10	0	132.860267485279	464.224969909458	FALSE	FALSE
P00093	0.047628400275	0	0	8.18458398709687	339.549282360134	FALSE	TRUE
P00094	1.59265442404	90	0	273.685738355964	605.050453969673	FALSE	FALSE
P00095	0.0667779632721	4	0	11.4752930128257	342.839991400767	FALSE	TRUE
P00099	1.29932240008	175	0	223.27882625428	554.643536096951	FALSE	FALSE
P00100	10.2980457625	148	0	1769.64206144856	2101.00748126044	FALSE	FALSE
P00101	0.158695865658	5	0	27.2706963362931	358.635394865227	FALSE	FALSE
P00102	0.533241677305	20	0	91.6335897935673	422.998290085579	FALSE	FALSE
P00103	0.00785623097319	1	0	1.35003447209744	332.714732830123	FALSE	TRUE
P00107	0.0237650986939	7	0	4.08385427809481	335.448552639542	FALSE	TRUE
P00108	0.0665815574978	0	0	11.4415421510284	342.806240538792	FALSE	TRUE
P00109	1.4215849946	98	0	244.28873772625	575.653449832039	FALSE	FALSE
P00111	0.0312285181184	5	0	5.36638702658214	336.731085390822	FALSE	TRUE
P00112	0.0417362270451	16	0	7.1720581330225	338.536756502478	FALSE	TRUE
P00113	0.114799175096	0	0	19.7273787235688	351.092077170829	FALSE	FALSE
P00114	0.0075616223117	3	0	1.29940817939458	332.664106537389	FALSE	TRUE
P00115	0.0441912992242	3	0	7.59394390554919	338.95864227644	FALSE	TRUE
P00116	0.0019640577433	1	0	0.33750861802479	331.702206975656	FALSE	TRUE
P00117	0.297947559658	56	0	51.2000573542559	382.564756315781	FALSE	FALSE
P00118	0.000982028871649	0	0	0.168754309012223	331.533452666624	FALSE	TRUE
P00119	0.759108317785	94	0	130.447080866504	461.8117831443	FALSE	FALSE
P00120	0.0200333889816	0	0	3.44258790384255	334.807286264178	FALSE	TRUE
P00121	0.894333693411	125	0	153.684549217476	485.049253016333	FALSE	FALSE
P00122	0.0417362270451	4	0	7.1720581330225	338.536756502478	FALSE	TRUE
P00123	0.0230776784837	3	0	3.9657262617784	335.330424623007	FALSE	TRUE
P00124	0.00952568005499	0	0	1.63691679741766	333.00161515564	FALSE	TRUE
P00125	0.0019640577433	2	0	0.33750861802479	331.702206975656	FALSE	TRUE
P00126	0.017283708141	0	0	2.97007583861128	334.334774198249	FALSE	TRUE
P00127	0.554748109594	124	0	95.3293091609156	426.694009612109	FALSE	FALSE
P00128	0.335166453894	41	0	57.5958456659055	388.960544787735	FALSE	FALSE
P00129	0.0170873023667	0	0	2.93632497681396	334.301023336405	FALSE	TRUE
P00130	0.308160659923	66	0	52.9551021679573	384.319801171594	FALSE	FALSE
P00131	0.00481194147108	0	0	0.826896114159877	332.191594471923	FALSE	TRUE
P00132	0.390258273593	57	0	67.0629624014038	398.427661795114	FALSE	FALSE
P00133	2.0742413827	267	0	356.44285149613	687.807579123432	FALSE	FALSE
P00134	19.7106942944	2755	0	3387.13523790523	3718.50257929082	FALSE	FALSE
P00135	0.0138466070902	0	0	2.3794357570636	333.744134115973	FALSE	TRUE
P00139	0.778945300992	793	0	133.855917908498	465.220620393855	TRUE	FALSE
P00141	0.0874987724639	8	0	15.0360089329846	346.400707342674	FALSE	TRUE
P00143	0.148286359619	5	0	25.4819006608459	356.846599168041	FALSE	FALSE
P00147	0.0105077089266	0	0	1.80567110642318	333.170369464779	FALSE	TRUE
P00148	0.00225866640479	0	0	0.38813491072765	331.752833268368	FALSE	TRUE
P00149	0.0618678189139	54	0	10.6315214677723	341.996219851417	FALSE	TRUE
P00150	0.0493960522439	31	0	8.48834174330715	339.853040117511	FALSE	TRUE
P00151	0.0671707748208	1	0	11.5427947364375	342.907493124737	FALSE	TRUE
P00152	2.8026121968	364	0	481.607922490142	812.972674282724	FALSE	FALSE
P00153	0.0227830698223	0	0	3.915099969091	335.279798330227	FALSE	TRUE
P00154	0.0019640577433	0	0	0.33750861802479	331.702206975656	FALSE	TRUE
P00155	0.168025139939	3	0	28.8738622719667	360.238560821637	FALSE	FALSE
P00156	0.451831483846	24	0	77.6438575765746	409.008557323021	FALSE	FALSE
P00157	0.00815083963469	2	0	1.40066076480202	332.765359122859	FALSE	TRUE
P00158	0.0273004026318	93	0	4.69136979053255	336.056068153208	FALSE	TRUE
P00159	0.00569576745556	0	0	0.978774992270173	332.343473350096	FALSE	TRUE
P00160	0.0335853874104	54	0	5.77139736821876	337.136095733498	FALSE	TRUE
P00161	0.00255327506629	0	0	0.438761203432227	331.803459561082	FALSE	TRUE
P00162	0.537366198566	365	0	92.3423578914314	423.707058213484	FALSE	FALSE
P00163	0.0109005204753	1	0	1.87317283003501	333.237871188449	FALSE	TRUE
P00164	0.11882549347	0	0	20.41927139056	351.78396984422	FALSE	FALSE
P00165	0.187174702936	266	0	32.1645712976783	363.529269893622	FALSE	FALSE
P00166	0.111558479819	1	0	19.1704895037325	350.535187946003	FALSE	FALSE
P00167	0.06373367377	80	0	10.9521546548898	342.316853040129	FALSE	TRUE
P00168	0.1025238142	125	0	17.6179498608494	348.982648289962	FALSE	FALSE
P00169	0.00176765196897	0	0	0.303757756222311	331.668456113849	FALSE	TRUE
P00170	0.0266129824217	14	0	4.57324177423333	335.937940136657	FALSE	TRUE
P00171	0.0677599921438	25	0	11.6440473218467	343.008745710687	FALSE	TRUE
P00172	0.00481194147108	1	0	0.826896114159877	332.191594471923	FALSE	TRUE
P00173	0.0225866640479	4	0	3.8813491072765	335.246047468352	FALSE	TRUE
P00174	0.0167926937052	0	0	2.88569868410938	334.250397043633	FALSE	TRUE
P00175	1.73868211725	233	0	298.779504105359	630.144223028499	FALSE	FALSE
P00176	0.0114897377983	0	0	1.97442541544416	333.339123773947	FALSE	TRUE
P00177	0.0510655013257	2	0	8.77522406862736	340.139922443973	FALSE	TRUE
P00178	0.0680546008053	0	0	11.6946736145512	343.059372003664	FALSE	TRUE
P00179	0.00746341942453	1	0	1.28253274849248	332.647231106477	FALSE	TRUE
P00180	0.180496906609	6	0	31.0170419964318	362.381740575672	FALSE	FALSE
P00181	0.0200333889816	3	0	3.44258790384255	334.807286264178	FALSE	TRUE
P00182	0.0479230089365	0	0	8.23521027980144	339.59990865303	FALSE	TRUE
P00183	0.0125699695571	0	0	2.16005515535522	333.524753514035	FALSE	TRUE
P00184	0.0313267210056	0	0	5.38326245748939	336.747960821771	FALSE	TRUE
P00185	0.127074535991	33	0	21.8368075861163	353.201506053576	FALSE	FALSE
P00186	0.0146322301876	0	0	2.51443920428726	333.879137563349	FALSE	TRUE
P00187	0.016105273495	0	0	2.76757066779297	334.132269027163	FALSE	TRUE
P00188	0	0	0	0	331.364698357605	FALSE	TRUE
P00189	0.00461553569675	1	0	0.793145252357398	332.157843610108	FALSE	TRUE
P00190	0.26082686831	352	0	44.8211444736509	376.185843294068	FALSE	FALSE
P00191	0.00274968084062	174	0	0.472512065234706	331.837210422891	FALSE	TRUE
P00192	1.41235392321	154	0	242.702447222137	574.067159149957	FALSE	FALSE
P00193	0.00314249238928	4	0	0.540013788839664	331.904712146512	FALSE	TRUE
P00194	0.151134243347	29	0	25.9712881570188	357.335986670015	FALSE	FALSE
P00195	0.535303937936	291	0	91.9879738425853	423.352674149588	FALSE	FALSE
P00196	0.00432092703525	1	0	0.74251895965282	332.107217317385	FALSE	TRUE
P00197	0.00491014435824	0	0	0.843771545060257	332.208469902829	FALSE	TRUE
P00198	11.0123735638	366	0	1892.3939458348	2223.75946920575	FALSE	FALSE
P00199	0.405479721104	141	0	69.678654191169	401.043353667279	FALSE	FALSE
P00200	7.90857311205	2114	0	1359.02907676798	1690.39420062174	TRUE	FALSE
P00201	0.134439752529	13	0	23.1024649038167	354.467163384379	FALSE	FALSE
P00202	2.94667583227	469	0	506.364179622079	837.728937049325	FALSE	FALSE
P00203	0.152116272218	83	0	26.1400424659195	357.504740980941	FALSE	FALSE
P00204	2.07512520868	993	0	356.594730373471	687.959458025721	TRUE	FALSE
P00205	10.7421192183	721	0	1845.95275999082	2177.31824336544	FALSE	FALSE
P00206	4.00402631837	983	0	688.06194413477	1019.42675155939	FALSE	FALSE
P00207	2.47451635078	130	0	425.227107848803	756.591847862668	FALSE	FALSE
P00208	2.19797702052	590	0	377.705894430335	709.07062565387	FALSE	FALSE
P00209	0.0638318766572	13	0	10.9690300857971	342.333728471121	FALSE	TRUE
P00210	2.61573210252	1884	0	449.493977484223	780.858722388233	TRUE	FALSE
P00211	23.7080428165	502	0	4074.04965274855	4405.41817484786	FALSE	FALSE
P00212	0.0371206913483	3	0	6.37891288065651	337.743611247636	FALSE	TRUE
P00213	0.204163802416	423	0	35.0840208436709	366.448719484844	TRUE	FALSE
P00214	0.052440341746	5	0	9.011480101243	340.376178477556	FALSE	TRUE
P00215	0.0055975645684	3	0	0.961899561369793	332.326597919188	FALSE	TRUE
P00216	41.7163900619	353	0	7168.64929598171	7500.02583307512	FALSE	FALSE
P00217	0.225964843366	1103	0	38.8303665036378	370.195065208604	TRUE	FALSE
P00218	0.00274968084062	0	0	0.472512065234706	331.837210422891	FALSE	TRUE
P00219	0.0926053225965	209	0	15.9135313398525	347.278229755798	FALSE	TRUE
P00220	0.0207208091918	34	0	3.56071592015896	334.925414280685	FALSE	TRUE
P00221	0.0874987724639	2	0	15.0360089329846	346.400707342674	FALSE	TRUE
P00222	0.0344692133949	0	0	5.92327624633249	337.28797461202	FALSE	TRUE
P00223	0.0422272414809	0	0	7.2564352875244	338.62113365726	FALSE	TRUE
P00224	0.218501423942	36	0	37.5478337552364	368.912532437636	FALSE	FALSE
P00225	0	3	0	0	331.364698357605	FALSE	TRUE
P00226	0.00569576745556	0	0	0.978774992270173	332.343473350096	FALSE	TRUE
P00227	0.122851811843	333	0	21.1111640573793	352.475862517659	FALSE	FALSE
P00228	0.0768928606501	112	0	13.2134623956542	344.578160793482	FALSE	TRUE
P00229	0.12540508691	242	0	21.5499252609335	352.914623725525	FALSE	FALSE
P00230	0.143474418148	72	0	24.6550045466998	356.019703044344	FALSE	FALSE
P00231	0.243346754395	16	0	41.8173177732939	373.182016533756	FALSE	FALSE
P00232	0.0873023666896	137	0	15.0022580711873	346.366956480643	FALSE	TRUE
P00233	0.0505744868899	1	0	8.69084691412546	340.055545289131	FALSE	TRUE
P00234	0.0200333889816	23	0	3.44258790384255	334.807286264178	FALSE	TRUE
P00235	0.0398703721889	3	0	6.85142494588778	338.216123314307	FALSE	TRUE
P00236	0.0152214475106	3	0	2.61569178969642	333.980390148878	FALSE	TRUE
P00237	0.0699204556614	0	0	12.0153068016688	343.380005192533	FALSE	TRUE
P00238	0.0497888637926	36	0	8.55584346691898	339.920541841388	FALSE	TRUE
P00239	0.0254345477757	6	0	4.37073660341502	335.735434965421	FALSE	TRUE
P00240	0.212805656486	115	0	36.5690587628906	367.933757428578	FALSE	FALSE
P00241	0.413041343415	484	0	70.9780623704433	402.342761888659	TRUE	FALSE
P00242	0.0335853874104	11	0	5.77139736821876	337.136095733498	FALSE	TRUE
P00243	0.0337817931847	3	0	5.80514823001608	337.169846595385	FALSE	TRUE
P00244	0.154374938623	44	0	26.5281773766832	357.892875896415	FALSE	FALSE
P00245	0.412943140528	149	0	70.9611869395704	402.325886457235	FALSE	FALSE
P00246	0.114406363547	5	0	19.6598769999054	351.024575446554	FALSE	FALSE
P00247	7.09545320632	64	0	1219.30050890507	1550.66554976199	FALSE	FALSE
P00248	0.256800549936	4	0	44.1292518066597	375.493950612898	FALSE	FALSE
P00251	0.398409113228	165	0	68.4636231662591	399.828322603701	FALSE	FALSE
P00252	0.0589217322989	35	0	10.1252585407265	341.48995692195	FALSE	TRUE
P00254	0.00117843464598	0	0	0.202505170814874	331.56720352843	FALSE	TRUE
P00257	0.0016694490818	3	0	0.286882325320213	331.651580682944	FALSE	TRUE
P00259	0.0963370323087	6	0	16.5547977140876	347.91949613483	FALSE	TRUE
P00260	0.992438377688	152	0	170.54310468767	501.907809745769	FALSE	FALSE
P00261	0.109594422076	33	0	18.8329808857592	350.197679325075	FALSE	FALSE
P00262	0.0500834724541	61	0	8.60646975962356	339.971168134293	FALSE	TRUE
P00263	0.106550132574	24	0	18.3098425278406	349.67454096268	FALSE	FALSE
P00264	0.000883825984484	1	0	0.151878878110984	331.516577235722	FALSE	TRUE
P00265	0.0384955317686	4	0	6.61516891327214	337.979867280959	FALSE	TRUE
P00266	0.0277914170677	5	0	4.77574694505164	336.140445307911	FALSE	TRUE
P00267	0.000294608661495	0	0	0.0506262927037185	331.415324650309	FALSE	TRUE
P00268	0.000982028871649	0	0	0.168754309012223	331.533452666624	FALSE	TRUE
P00269	9.12874398507	501	0	1568.706305715	1900.07157099203	FALSE	FALSE
P00270	0.0888736128842	20	0	15.2722649656003	346.636963376939	FALSE	TRUE
P00271	0.200432092704	13	0	34.4427544694702	365.807453100372	FALSE	FALSE
P00272	0.0145340273004	74	0	2.49756377338001	333.862262132422	FALSE	TRUE
P00273	0.104586074831	0	0	17.9723339098673	349.337032341885	FALSE	FALSE
P00274	15.2023961504	2320	0	2612.41795608612	2943.78422669772	FALSE	FALSE
P00275	0.14583128744	120	0	25.0600148883364	356.424713390619	FALSE	FALSE
P00276	0.126681724443	196	0	21.7693058626247	353.134004329406	FALSE	FALSE
P00277	0.0265147795345	23	0	4.55636634332608	335.921064705714	FALSE	TRUE
P00278	0.119218305018	3	0	20.4867731140515	351.851471568348	FALSE	FALSE
P00279	0.0554846312482	120	0	9.53461845919603	340.899316837744	FALSE	TRUE
P00280	0.000785623097319	0	0	0.135003447209744	331.499701804819	FALSE	TRUE
P00281	0.11499558087	6	0	19.7611295853145	351.125828032882	FALSE	FALSE
P00282	0.0072670136502	7	0	1.24878188669001	332.613480244654	FALSE	TRUE
P00283	0.00137484042031	0	0	0.236256032617353	331.600954390235	FALSE	TRUE
P00284	0.0053029559069	3	0	0.911273268665215	332.275971626462	FALSE	TRUE
P00285	0.0567612687813	35	0	9.75399906090441	341.118697440428	FALSE	TRUE
P00286	0.0254345477757	14	0	4.37073660341502	335.735434965421	FALSE	TRUE
P00287	0.000491014435824	0	0	0.0843771545060257	331.449075512113	FALSE	TRUE
P00288	0.0739467740352	60	0	12.7071994686256	344.07189786343	FALSE	TRUE
P00289	0.0168908965924	3	0	2.90257411501663	334.267272474563	FALSE	TRUE
P00290	0.00019640577433	0	0	0.033750861802479	331.398449219408	FALSE	TRUE
P00291	0.0246489246784	14	0	4.23573315620854	335.600431517947	FALSE	TRUE
P00292	0.0472355887263	36	0	8.11708226348504	339.481780636269	FALSE	TRUE
P00293	0.0182657370127	0	0	3.13883014763227	334.503528507507	FALSE	TRUE
P00294	0.441225572032	430	0	75.8213110392098	407.186010721221	TRUE	FALSE
P00295	0.00422272414809	0	0	0.72564352875244	332.090341886479	FALSE	TRUE
P00296	0.0437984876755	6	0	7.52644218193736	338.891140552593	FALSE	TRUE
P00297	0.016105273495	3	0	2.76757066779297	334.132269027163	FALSE	TRUE
P00298	0.0164980850437	2	0	2.8350723914048	334.199770750862	FALSE	TRUE
P00299	0.00451733280958	1	0	0.776269821455299	332.140968179199	FALSE	TRUE
P00300	0.0270057939703	0	0	4.64074349782798	336.005441860395	FALSE	TRUE
P00301	0.000687420210154	0	0	0.118128016308505	331.482826373917	FALSE	TRUE
P00302	0.131100854365	5	0	22.5287002531075	353.893398727639	FALSE	FALSE
P00303	0.000785623097319	3	0	0.135003447209744	331.499701804819	FALSE	TRUE
P00304	0.00824904252185	3	0	1.4175361957024	332.782234553771	FALSE	TRUE
P00305	0.00952568005499	1	0	1.63691679741766	333.00161515564	FALSE	TRUE
P00306	0.0780712952961	69	0	13.4159675664725	344.780665965543	FALSE	TRUE
P00307	0.0240597073554	0	0	4.13448057079938	335.499178932343	FALSE	TRUE
P00308	0.00549936168123	0	0	0.945024130467694	332.309722488279	FALSE	TRUE
P00309	0.0053029559069	0	0	0.911273268665215	332.275971626462	FALSE	TRUE
P00310	0.0708042816459	12	0	12.1671856797825	343.531884071493	FALSE	TRUE
P00311	1.25572031818	288	0	215.786134934346	547.15084401913	FALSE	FALSE
P00312	0.15830305411	15	0	27.2031946128015	358.567893140889	FALSE	FALSE
P00313	0.421093980163	6	0	72.3618477044257	403.726547268337	FALSE	FALSE
P00314	0.0438966905627	3	0	7.54331761284461	338.908015983559	FALSE	TRUE
P00315	0.0173819110282	17	0	2.98695126951853	334.351649629179	FALSE	TRUE
P00316	0.0105077089266	3	0	1.80567110642318	333.170369464779	FALSE	TRUE
P00317	0.0204262005303	1	0	3.51008962745438	334.874787987898	FALSE	TRUE
P00318	1.19041539821	6	0	204.563973384116	535.928681382158	FALSE	FALSE
P00319	0.00314249238928	10	0	0.540013788839664	331.904712146512	FALSE	TRUE
P00320	1.71796130806	715	0	295.218788185509	626.583506621389	TRUE	FALSE
P00321	0.0336835902976	6	0	5.78827279912601	337.15297116445	FALSE	TRUE
P00322	0.56181871747	372	0	96.5443401858254	427.909040690727	FALSE	FALSE
P00323	0.672787979967	62	0	115.613577104321	446.978278541255	FALSE	FALSE
P00324	0.264362172248	116	0	45.4286599861058	376.793358819154	FALSE	FALSE
P00325	0.0492978493568	13	0	8.47146631241708	339.836164686555	FALSE	TRUE
P00326	0.657664735343	54	0	113.014760745428	444.379462045481	FALSE	FALSE
P00327	0.0778748895218	61	0	13.3822167046752	344.746915103537	FALSE	TRUE
P00328	0.000785623097319	1	0	0.135003447209744	331.499701804819	FALSE	TRUE
P00329	0.0922125110478	39	0	15.8460296162407	347.210728031693	FALSE	TRUE
P00330	5.98330550918	354	0	1028.18625394915	1359.55119585323	FALSE	FALSE
P00331	0.00422272414809	0	0	0.72564352875244	332.090341886479	FALSE	TRUE
P00332	0.0323087498772	9	0	5.55201676649319	336.9167151312	FALSE	TRUE
P00333	0.0232740842581	2	0	3.9994771235929	335.364175484883	FALSE	TRUE
P00334	0.00707060787587	1	0	1.21503102488753	332.579729382833	FALSE	TRUE
P00335	0.172542472749	66	0	29.6501320934941	361.01483065363	FALSE	FALSE
P00336	0.44161838358	439	0	75.8888127627014	407.253512447071	TRUE	FALSE
P00337	0.0203279976431	3	0	3.49321419654713	334.857912556964	FALSE	TRUE
P00338	0.346852597466	85	0	59.6040219430439	390.968721119094	FALSE	FALSE
P00339	0.103604045959	16	0	17.8035796007948	349.168278031422	FALSE	FALSE
P00340	0.00471373858391	10	0	0.810020683257778	332.174719041014	FALSE	TRUE
P00341	0.0192477658843	3	0	3.30758445663607	334.672282816762	FALSE	TRUE
P00342	0.322105469901	76	0	55.3514133560312	386.71611241946	FALSE	FALSE
P00343	0.224884611608	20	0	38.6447367638643	370.009435465518	FALSE	FALSE
P00344	2.12825297064	847	0	365.724338491683	697.08906766315	TRUE	FALSE
P00345	0.14789354807	120	0	25.4143989371825	356.779097443586	FALSE	FALSE
P00347	9.120102131	588	0	1567.22126779578	1898.58653199995	FALSE	FALSE
P00348	1.60777766866	3380	0	276.284554714169	607.649270657148	TRUE	FALSE
P00349	2.94284591967	85	0	505.706037816834	837.070795090629	FALSE	FALSE
P00350	6.22508101738	787	0	1069.73356482797	1401.09852681233	FALSE	FALSE
P00351	0.139546302661	67	0	23.9799873105814	355.344685800662	FALSE	FALSE
P00352	0.0920161052735	93	0	15.8122787544434	347.176977169649	FALSE	TRUE
P00353	0.33634488854	0	0	57.7983508367238	389.163049963937	FALSE	FALSE
P00354	0	0	0	0	331.364698357605	FALSE	TRUE
P00355	0.140331925759	140	0	24.1149907579082	355.479689249485	FALSE	FALSE
P00356	0.298634979868	42	0	51.3181853705379	382.682884334853	FALSE	FALSE
P00357	0.0000982028871649	6	0	0.0168754309012223	331.381573788507	FALSE	TRUE
P00358	0.0280860257292	111	0	4.82637323775622	336.191071600728	FALSE	TRUE
P00359	0.0290680546008	10	0	4.99512754676002	336.359825910113	FALSE	TRUE
P00360	0.0195423745458	0	0	3.35821074934065	334.722909109544	FALSE	TRUE
P00361	0.120102131003	3	0	20.6386519922512	352.003350447986	FALSE	FALSE
P00362	0.279780025533	16	0	48.0781026376168	379.442801527738	FALSE	FALSE
P00363	0.143965432584	43	0	24.739381701236	356.10408019984	FALSE	FALSE
P00365	0.0872041638024	8	0	14.9853826402801	346.350081049619	FALSE	TRUE
P00366	0.779829126976	250	0	134.007796786526	465.372499281255	FALSE	FALSE
P00367	0.0566630658941	89	0	9.73712362999716	341.101822009445	FALSE	TRUE
P00368	0.0138466070902	4	0	2.3794357570636	333.744134115973	FALSE	TRUE
P00369	0.569969557105	1951	0	97.9450009506807	429.30970151834	TRUE	FALSE
P00370	0.0134537955416	3	0	2.31193403346895	333.676632392306	FALSE	TRUE
P00371	0.071491701856	150	0	12.2853136960817	343.650012088457	FALSE	TRUE
P00372	0.00618678189139	5	0	1.06315214677723	332.427850504643	FALSE	TRUE
P00373	0.0165962879309	5	0	2.85194782231206	334.216646181791	FALSE	TRUE
P00374	0.0195423745458	5	0	3.35821074934065	334.722909109544	FALSE	TRUE
P00375	0.00216046351763	0	0	0.371259479827269	331.735957837464	FALSE	TRUE
P00376	0.00874005695767	4	0	1.50191335020774	332.866611708333	FALSE	TRUE
P00377	0.0551900225867	0	0	9.48399216649145	340.848690544818	FALSE	TRUE
P00378	0.099479524698	29	0	17.0948115029307	348.459509927859	FALSE	TRUE
P00379	0.426986153393	49	0	73.3743735585172	404.739073156424	FALSE	FALSE
P00380	0.0578415005401	276	0	9.93962880081546	341.304327181181	FALSE	TRUE
P00381	0.0819994107827	0	0	14.0909848025221	345.45568320587	FALSE	TRUE
P00382	0.0717863105175	127	0	12.3359399887863	343.700638381449	FALSE	TRUE
P00383	0.0371206913483	22	0	6.37891288065651	337.743611247636	FALSE	TRUE
P00384	0.29824216832	111	0	51.2506836470464	382.615382609766	FALSE	FALSE
P00385	0.00019640577433	3	0	0.033750861802479	331.398449219408	FALSE	TRUE
P00386	0.0981046842777	46	0	16.8585554703151	348.223253893396	FALSE	TRUE
P00387	0.00540115879407	0	0	0.928148699567314	332.292847057371	FALSE	TRUE
P00388	0.472650495925	81	0	81.2214489276409	412.586148805023	FALSE	FALSE
P00389	0.0266129824217	6	0	4.57324177423333	335.937940136657	FALSE	TRUE
P00390	1.14052833153	423	0	195.991254486255	527.355961693219	FALSE	FALSE
P00391	0.190710006874	112	0	32.7720868101332	364.136785415165	FALSE	FALSE
P00392	2.0068742021	48	0	344.866305897054	676.231031653988	FALSE	FALSE
P00393	0.00147304330747	0	0	0.253131463517733	331.617829821138	FALSE	TRUE
P00394	0.533732691741	238	0	91.7179669481036	423.08266724368	FALSE	FALSE
P00395	1.08357065698	220	0	186.203504564516	517.56821090968	FALSE	FALSE
P00396	0.493567710891	147	0	84.81591570958	416.180615724455	FALSE	FALSE
P00397	0.0794461357164	179	0	13.6522235990882	345.016921999632	FALSE	TRUE
P00398	0.0834724540902	1	0	14.344116266045	345.708814671051	FALSE	TRUE
P00399	0.00206226063046	2	0	0.354384048925171	331.719082406559	FALSE	TRUE
P00400	0.156633605028	26	0	26.9163122874469	358.281010811957	FALSE	FALSE
P00401	0.0373170971227	4	0	6.41266374247101	337.77736210955	FALSE	TRUE
P00402	0.0691348325641	13	0	11.8803033544623	343.245001744583	FALSE	TRUE
P00403	0.0306393007954	3	0	5.26513444117298	336.629832805165	FALSE	TRUE
P00404	0.555533732692	1299	0	95.4643126082423	426.82901306537	TRUE	FALSE
P00405	17.350780713	840	0	2981.60175792822	3312.96850431598	FALSE	FALSE
P00406	0.100363350683	64	0	17.2466903811304	348.611388807261	FALSE	FALSE
P00408	0.259157419228	165	0	44.5342621482963	375.898960962808	FALSE	FALSE
P00409	0.0261219679859	18	0	4.48886461973143	335.853562981979	FALSE	TRUE
P00410	0.0224884611608	10	0	3.86447367638643	335.229172037432	FALSE	TRUE
P00411	0.00343710105077	0	0	0.590640081542524	331.955338439228	FALSE	TRUE
P00412	0.0566630658941	3	0	9.73712362999716	341.101822009445	FALSE	TRUE
P00413	0.0252381420014	0	0	4.3369857416177	335.701684103556	FALSE	TRUE
P00414	0.055386428361	6	0	9.51774302828878	340.882441406763	FALSE	TRUE
P00415	0.448492585682	401	0	77.0700929258655	408.434792651862	FALSE	FALSE
P00416	0.0127663753314	3	0	2.19380601715254	333.558504375866	FALSE	TRUE
P00417	0.0233722871452	25	0	4.01635255448297	335.381050915804	FALSE	TRUE
P00419	0.0280860257292	3	0	4.82637323775622	336.191071600728	FALSE	TRUE
P00420	0.308160659923	12	0	52.9551021679573	384.319801171594	FALSE	FALSE
P00421	0.00775802808603	0	0	1.33315904119706	332.697857399212	FALSE	TRUE
P00422	0.0478248060493	4	0	8.21833484889419	339.583033222059	FALSE	TRUE
P00423	1.57969164293	534	0	271.458181476275	602.822896810229	FALSE	FALSE
P00424	0.00775802808603	0	0	1.33315904119706	332.697857399212	FALSE	TRUE
P00425	0.343415496416	118	0	59.0133818616337	390.378081021544	FALSE	FALSE
P00426	0.938426789748	370	0	161.261617692118	492.626322040738	FALSE	FALSE
P00427	3.12059314544	208	0	536.250567748309	867.615332354087	FALSE	FALSE
P00428	0.166552096632	317	0	28.6207308085297	359.985429354847	FALSE	FALSE
P00429	0.291957183541	151	0	50.1706560692914	381.535355006776	FALSE	FALSE
P00430	14.1177452617	591	0	2426.02882178836	2757.39487605152	FALSE	FALSE
P00431	0.147402533634	165	0	25.3300217826462	356.694720288063	FALSE	FALSE
P00432	0.0825886281057	17	0	14.1922373879313	345.556935791939	FALSE	TRUE
P00433	0.008936462732	3	0	1.53566421201022	332.900362570159	FALSE	TRUE
P00434	0.0289698517136	3	0	4.97825211585277	336.342950479167	FALSE	TRUE
P00435	0.0299518805853	10	0	5.14700642487376	336.511704788582	FALSE	TRUE
P00436	0.00294608661495	3	0	0.506262927037185	331.870961284701	FALSE	TRUE
P00437	0.0263183737602	114	0	4.52261548152875	335.887313843846	FALSE	TRUE
P00438	0.0455661396445	6	0	7.83019993816482	339.194898309895	FALSE	TRUE
P00439	0.000491014435824	0	0	0.0843771545060257	331.449075512113	FALSE	TRUE
P00440	0.0399685750761	3	0	6.86830037679503	338.232998745268	FALSE	TRUE
P00441	0.0128645782186	5	0	2.2106814480598	333.575379806791	FALSE	TRUE
P00442	0.0688402239026	82	0	11.8296770617577	343.194375451602	FALSE	TRUE
P00443	0.340174801139	1	0	58.4564926417974	389.821191786637	FALSE	FALSE
P00444	0.045860748306	7	0	7.8808262308694	339.245524602783	FALSE	TRUE
P00445	0.0156142590592	3	0	2.68319351329107	334.047891872555	FALSE	TRUE
P00446	0.0944711774526	11	0	16.2341645269701	347.598862945291	FALSE	TRUE
P00447	0.0223902582736	3	0	3.84759824547917	335.212296606495	FALSE	TRUE
P00448	0.0552882254738	2	0	9.50086759738152	340.865565975782	FALSE	TRUE
P00449	0.00147304330747	1	0	0.253131463517733	331.617829821138	FALSE	TRUE
P00450	0.20161052735	927	0	34.6452596402885	366.009958274413	TRUE	FALSE
P00451	0.00324069527644	0	0	0.556889219740045	331.921587577417	FALSE	TRUE
P00452	0.000883825984484	0	0	0.151878878110984	331.516577235722	FALSE	TRUE
P00453	0.211921830502	3	0	36.4171798848628	367.781878547996	FALSE	FALSE
P00454	0.0171855052539	18	0	2.95320040772121	334.317898767336	FALSE	TRUE
P00455	0.0308357065698	6	0	5.29888530298749	336.663583667061	FALSE	TRUE
P00456	0.00608857900422	1	0	1.04627671587513	332.410975073733	FALSE	TRUE
P00457	0.0158106648335	19	0	2.71694437508839	334.081642734394	FALSE	TRUE
P00458	0.0293626632623	3	0	5.0457538394646	336.410452202935	FALSE	TRUE
P00459	0.016694490818	0	0	2.86882325320212	334.233521612703	FALSE	TRUE
P00460	0.0103113031523	9	0	1.77192024462585	333.136618602954	FALSE	TRUE
P00461	0.0882843955612	4	0	15.1710123801911	346.53571079082	FALSE	TRUE
P00462	0.183737601885	33	0	31.5739312160963	362.938629803367	FALSE	FALSE
P00463	0.046449965629	1	0	7.98207881627856	339.346777188562	FALSE	TRUE
P00464	0	0	0	0	331.364698357605	FALSE	TRUE
P00465	0.00314249238928	0	0	0.540013788839664	331.904712146512	FALSE	TRUE
P00466	0.0215064322891	3	0	3.69571936736544	335.060417728117	FALSE	TRUE
P00467	0.275066286949	6	0	47.2680819543435	378.632780826673	FALSE	FALSE
P00468	0.00549936168123	1	0	0.945024130467694	332.309722488279	FALSE	TRUE
P00469	1.13807325935	239	0	195.569368713574	526.934075882481	FALSE	FALSE
P00470	0.00795443386036	0	0	1.36690990299954	332.731608261035	FALSE	TRUE
P00471	0.00333889816361	0	0	0.573764650642143	331.938463008323	FALSE	TRUE
P00472	0.0127663753314	0	0	2.19380601715254	333.558504375866	FALSE	TRUE
P00473	0.193459687715	51	0	33.2445988754332	364.609297487651	FALSE	FALSE
P00474	0.0417362270451	21	0	7.1720581330225	338.536756502478	FALSE	TRUE
P00475	0.0259255622115	13	0	4.45511375791692	335.819812120095	FALSE	TRUE
P00476	0.0477266031621	21	0	8.20145941798694	339.566157791088	FALSE	TRUE
P00477	0	4	0	0	331.364698357605	FALSE	TRUE
P00478	0.00117843464598	0	0	0.202505170814874	331.56720352843	FALSE	TRUE
P00479	0.0596091525091	21	0	10.2433865570429	341.608084938821	FALSE	TRUE
P00480	0.011882549347	3	0	2.041927139056	333.406625497622	FALSE	TRUE
P00481	0.0342728076205	6	0	5.88952538451798	337.254223750114	FALSE	TRUE
P00482	0.0472355887263	12	0	8.11708226348504	339.481780636269	FALSE	TRUE
P00483	0.0210154178533	32	0	3.61134221286354	334.976040573473	FALSE	TRUE
P00484	0.018462142787	5	0	3.17258100942959	334.537279369354	FALSE	TRUE
P00485	0.037513502897	85	0	6.44641460426834	337.811112971447	FALSE	TRUE
P00486	0.0157124619464	0	0	2.70006894419832	334.064767303483	FALSE	TRUE
P00487	0.0376117057842	5	0	6.46329003517559	337.827988402405	FALSE	TRUE
P00488	0.0869095551409	85	0	14.9347563475755	346.299454756566	FALSE	TRUE
P00489	0.0409506039478	45	0	7.03705468581602	338.401753054829	FALSE	TRUE
P00490	0.0989885102622	104	0	17.0104343484288	348.375132772695	FALSE	TRUE
P00491	0.0842580771875	72	0	14.4791197132515	345.843818119154	FALSE	TRUE
P00492	0.0163016792694	3	0	2.80132152960748	334.166019889021	FALSE	TRUE
P00493	0.0466463714033	6	0	8.01582967807588	339.380528050484	FALSE	TRUE
P00494	0.0517529215359	1	0	8.89335208494377	340.25805046077	FALSE	TRUE
P00495	0.171953255426	58	0	29.548879508085	360.91357806684	FALSE	FALSE
P00496	0.0322105469901	3	0	5.53514133560312	336.899839700267	FALSE	TRUE
P00497	4.04998526957	953	0	695.959645797715	1027.32445574049	FALSE	FALSE
P00498	1.61612491407	1602	0	277.718966340942	609.083682466995	TRUE	FALSE
P00499	0.0979082785034	17	0	16.8248046085178	348.189503031337	FALSE	TRUE
P00500	0.11362074045	21	0	19.5248735527504	350.88957199818	FALSE	FALSE
P00501	0.132770303447	25	0	22.8155825784621	354.18028105599	FALSE	FALSE
P00502	0.00500834724541	5	0	0.860646975962356	332.225345333738	FALSE	TRUE
P00503	0.0910340764018	107	0	15.6435244454224	347.008222859405	FALSE	TRUE
P00504	10.7371108711	2205	0	1845.09211302266	2176.45759566545	TRUE	FALSE
P00505	0.0382991259943	85	0	6.58141805147482	337.946116419059	FALSE	TRUE
P00506	0.0133555926544	3	0	2.2950586025617	333.65975696138	FALSE	TRUE
P00507	0.0404595895119	4	0	6.95267753129693	338.317375900038	FALSE	TRUE
P00508	0.0137484042031	5	0	2.36256032617353	333.727258685065	FALSE	TRUE
P00509	0.14720612786	276	0	25.2962709209005	356.660969425924	FALSE	FALSE
P00510	23.1722478641	783	0	3981.97730174662	4313.34565296891	FALSE	FALSE
P00511	0.156633605028	11	0	26.9163122874469	358.281010811957	FALSE	FALSE
P00512	0.00746341942453	6	0	1.28253274849248	332.647231106477	FALSE	TRUE
P00513	0.0315231267799	3	0	5.41701331928671	336.781711683652	FALSE	TRUE
P00514	0.00667779632721	12	0	1.14752930128257	332.512227659191	FALSE	TRUE
P00515	0.0311303152313	0	0	5.34951159569207	336.71420995989	FALSE	TRUE
P00516	0	0	0	0	331.364698357605	FALSE	TRUE
P00517	0.62417755082	2	0	107.260238808151	438.624939816184	FALSE	FALSE
P00518	0	0	0	0	331.364698357605	FALSE	TRUE
P00519	0.109496219189	83	0	18.8161054548864	350.180803894055	FALSE	FALSE
P00520	0.0281842286163	3	0	4.84324866864629	336.207947031655	FALSE	TRUE
P00521	0.0657959344005	16	0	11.3065387038219	342.671237090878	FALSE	TRUE
P00522	0.0644210939802	1	0	11.0702826712062	342.434981057044	FALSE	TRUE
P00523	0.501718550525	42	0	86.2165764742634	417.581276544327	FALSE	FALSE
P00524	0.201806933124	120	0	34.6790105020343	366.043709136698	FALSE	FALSE
P00525	0.00844544829618	0	0	1.45128705750488	332.815985415595	FALSE	TRUE
P00526	0.0535205735049	128	0	9.19710984117124	340.561808218263	FALSE	TRUE
P00527	0.0019640577433	0	0	0.33750861802479	331.702206975656	FALSE	TRUE
P00529	0.0809191790239	17	0	13.905355062611	345.270053464762	FALSE	TRUE
P00530	0.026220170873	18	0	4.5057400506215	335.870438412904	FALSE	TRUE
P00531	0.0072670136502	0	0	1.24878188669001	332.613480244654	FALSE	TRUE
P00532	0.0406559952863	9	0	6.98642839311144	338.351126761961	FALSE	TRUE
P00533	0.00579397034273	5	0	0.995650423172272	332.360348781006	FALSE	TRUE
P00535	0.246489246784	1621	0	42.3573315620854	373.722030333019	TRUE	FALSE
P00536	0	0	0	0	331.364698357605	FALSE	TRUE
P00537	0.00216046351763	5	0	0.371259479827269	331.735957837464	FALSE	TRUE
P00538	0.0132573897673	5	0	2.27818317167163	333.642881530472	FALSE	TRUE
P00539	0.202199744672	11	0	34.7465122255258	366.111210861269	FALSE	FALSE
P00540	0.00127663753314	1	0	0.219380601715254	331.584078959332	FALSE	TRUE
P00541	0.00942747716783	0	0	1.62004136651727	332.984739724727	FALSE	TRUE
P00542	0	0	0	0	331.364698357605	FALSE	TRUE
P00543	0	0	0	0	331.364698357605	FALSE	TRUE
P00544	0.00913286850633	0	0	1.5694150738127	332.934113431985	FALSE	TRUE
P00545	0.0167926937052	0	0	2.88569868410938	334.250397043633	FALSE	TRUE
P00546	0.00216046351763	3	0	0.371259479827269	331.735957837464	FALSE	TRUE
P00547	0.00520475301974	14	0	0.894397837764835	332.259096195554	FALSE	TRUE
P00548	0.00216046351763	0	0	0.371259479827269	331.735957837464	FALSE	TRUE
P00549	0.0249435333399	0	0	4.28635944891312	335.651057810751	FALSE	TRUE
P00550	0.00628498477855	0	0	1.08002757767761	332.444725935552	FALSE	TRUE
P00551	0.0371206913483	260	0	6.37891288065651	337.743611247636	FALSE	TRUE
P00552	0.000785623097319	4	0	0.135003447209744	331.499701804819	FALSE	TRUE
P00553	0.0218010409506	7	0	3.74634566007002	335.111044020909	FALSE	TRUE
P00554	0.0133555926544	4	0	2.2950586025617	333.65975696138	FALSE	TRUE
P00555	0.011293332024	0	0	1.94067455364684	333.30537291212	FALSE	TRUE
P00556	0.0670725719336	0	0	11.5259193055303	342.89061769374	FALSE	TRUE
P00557	0.00982028871649	37	0	1.68754309012223	333.052241448383	FALSE	TRUE
P00558	0.0968280467446	4	0	16.6391748686067	348.003873289994	FALSE	TRUE
P00559	0.0259255622115	3	0	4.45511375791692	335.819812120095	FALSE	TRUE
P00560	0.0287734459393	1	0	4.94450125405544	336.309199617293	FALSE	TRUE
P00561	0.00039281154866	4	0	0.067501723604958	331.432200081211	FALSE	TRUE
P00562	0.0418344299322	12	0	7.18893356391257	338.553631933424	FALSE	TRUE
P00563	0.036924285574	3	0	6.34516201885918	337.70986038574	FALSE	TRUE
P00564	0.071491701856	285	0	12.2853136960817	343.650012088457	FALSE	TRUE
P00565	0.010704114701	0	0	1.83942196823768	333.204120326622	FALSE	TRUE
P00566	0.0655995286261	58	0	11.2727878420074	342.637486228888	FALSE	TRUE
P00567	0.0100166944908	0	0	1.72129395192127	333.085992310209	FALSE	TRUE
P00568	0.037513502897	44	0	6.44641460426834	337.811112971447	FALSE	TRUE
P00569	0.103407640185	0	0	17.769828739049	349.1345271694	FALSE	FALSE
P00570	0.00775802808603	0	0	1.33315904119706	332.697857399212	FALSE	TRUE
P00571	0.00579397034273	0	0	0.995650423172272	332.360348781006	FALSE	TRUE
P00572	0.431896297751	142	0	74.2181451035362	405.582844730133	FALSE	FALSE
P00573	0.0378081115585	0	0	6.49704089697292	337.861739264303	FALSE	TRUE
P00574	0	1	0	0	331.364698357605	FALSE	TRUE
P00575	0.58401256997	58	0	100.358187569628	431.722888247532	FALSE	FALSE
P00576	0.119120102131	26	0	20.4698976831786	351.834596137315	FALSE	FALSE
P00577	0.0449769223215	18	0	7.72894735275567	339.093645724123	FALSE	TRUE
P00578	0.05715408033	18	0	9.82150078451624	341.186199164344	FALSE	TRUE
P00579	0	1	0	0	331.364698357605	FALSE	TRUE
P00580	0.0123735637828	71	0	2.1263042935579	333.491002652205	FALSE	TRUE
P00581	0.0105077089266	4	0	1.80567110642318	333.170369464779	FALSE	TRUE
P00582	0.00402631837376	16	0	0.691892666949961	332.056591024665	FALSE	TRUE
P00583	0.0181675341255	3	0	3.12195471672501	334.486653076576	FALSE	TRUE
P00584	0.00255327506629	3	0	0.438761203432227	331.803459561082	FALSE	TRUE
P00585	0.00225866640479	5	0	0.38813491072765	331.752833268368	FALSE	TRUE
P00586	0.0122753608956	3	0	2.10942886265064	333.474127221281	FALSE	TRUE
P00587	0.0125699695571	10	0	2.16005515535522	333.524753514035	FALSE	TRUE
P00588	0.00608857900422	5	0	1.04627671587513	332.410975073733	FALSE	TRUE
P00589	0.00412452126093	3	0	0.708768097852059	332.073466455573	FALSE	TRUE
P00590	0.00883825984484	0	0	1.51878878110984	332.883487139246	FALSE	TRUE
P00591	0.0342728076205	4	0	5.88952538451798	337.254223750114	FALSE	TRUE
P00592	0.0236668958067	32	0	4.06697884718755	335.431677208603	FALSE	TRUE
P00593	0.000883825984484	3	0	0.151878878110984	331.516577235722	FALSE	TRUE
P00594	0	0	0	0	331.364698357605	FALSE	TRUE
P00595	0.123441029166	7	0	21.2124166427885	352.577115104055	FALSE	FALSE
P00596	0.00019640577433	0	0	0.033750861802479	331.398449219408	FALSE	TRUE
P00597	0.00412452126093	6	0	0.708768097852059	332.073466455573	FALSE	TRUE
P00598	0.0143376215261	1	0	2.46381291158269	333.828511270586	FALSE	TRUE
P00599	0.0969262496317	12	0	16.6560502994968	348.020748721014	FALSE	TRUE
P00600	0.00324069527644	3	0	0.556889219740045	331.921587577417	FALSE	TRUE
P00601	0.0315231267799	100	0	5.41701331928671	336.781711683652	FALSE	TRUE
P00602	0.00677599921438	5	0	1.16440473218467	332.529103090102	FALSE	TRUE
P00603	0.0501816753413	14	0	8.62334519053081	339.988043565267	FALSE	TRUE
P00604	0.0523421388589	5	0	8.99460467035293	340.359303046596	FALSE	TRUE
P00605	0.437984876755	223	0	75.2644218193736	406.629121482001	FALSE	FALSE
P00606	0.11951291368	154	0	20.537399406842	351.902097861617	FALSE	FALSE
P00607	0.0191495629972	0	0	3.290709025746	334.655407385846	FALSE	TRUE
P00608	0.0269075910832	3	0	4.62386806693791	335.988566429469	FALSE	TRUE
P00609	0.0218010409506	7	0	3.74634566007002	335.111044020909	FALSE	TRUE
P00610	0.00461553569675	1	0	0.793145252357398	332.157843610108	FALSE	TRUE
P00611	0.00854365118334	0	0	1.46816248840526	332.832860846507	FALSE	TRUE
P00612	0.00147304330747	0	0	0.253131463517733	331.617829821138	FALSE	TRUE
P00613	0.010114897378	2	0	1.73816938282853	333.10286774113	FALSE	TRUE
P00614	0.0241579102426	14	0	4.15135600170664	335.516054363282	FALSE	TRUE
P00615	0.000982028871649	3	0	0.168754309012223	331.533452666624	FALSE	TRUE
P00616	0.00746341942453	2	0	1.28253274849248	332.647231106477	FALSE	TRUE
P00617	0.00903466561917	1	0	1.55253964291232	332.917238001073	FALSE	TRUE
P00618	0.0361386624767	0	0	6.2101585716527	337.574856938143	FALSE	TRUE
P00619	0.000785623097319	2	0	0.135003447209744	331.499701804819	FALSE	TRUE
P00620	0.00913286850633	0	0	1.5694150738127	332.934113431985	FALSE	TRUE
P00621	0.0198369832073	41	0	3.40883704204523	334.773535402327	FALSE	TRUE
P00622	0	0	0	0	331.364698357605	FALSE	TRUE
P00623	0.0053029559069	0	0	0.911273268665215	332.275971626462	FALSE	TRUE
P00624	0.00589217322989	0	0	1.01252585407265	332.377224211914	FALSE	TRUE
P00625	0.0110969262496	0	0	1.90692369183233	333.271622050275	FALSE	TRUE
P00626	0.0830796425415	3	0	14.2766145424332	345.641312946994	FALSE	TRUE
P00627	0.693705194933	1040	0	119.20804388626	450.572745517645	TRUE	FALSE
P00628	0.160758126289	219	0	27.625080385311	358.989778918727	FALSE	FALSE
P00629	0.0133555926544	0	0	2.2950586025617	333.65975696138	FALSE	TRUE
P00630	0.0199351860945	1	0	3.42571247295248	334.790410833261	FALSE	TRUE
P00631	0.0139448099774	7	0	2.39631118797086	333.761009546899	FALSE	TRUE
P00632	0.0767946577629	72	0	13.196586964747	344.561285362472	FALSE	TRUE
P00633	0.00648139055288	0	0	1.11377843948009	332.478476797371	FALSE	TRUE
P00634	0.00500834724541	0	0	0.860646975962356	332.225345333738	FALSE	TRUE
P00635	0.121673377197	93	0	20.908658886561	352.27335734488	FALSE	FALSE
P00636	0.0192477658843	29	0	3.30758445663607	334.672282816762	FALSE	TRUE
P00637	0.04468231366	7	0	7.67832106005109	339.043019431239	FALSE	TRUE
P00638	0.132082883237	189	0	22.69745456218	354.062153038469	FALSE	FALSE
P00639	0.140528331533	180	0	24.148741619654	355.513440111606	FALSE	FALSE
P00640	0.0301482863596	8	0	5.18075728667108	336.54545565046	FALSE	TRUE
P00641	0.017872925464	5	0	3.07132842402044	334.436026783799	FALSE	TRUE
P00642	0.020819012079	0	0	3.57759135106621	334.94228971162	FALSE	TRUE
P00643	0.0173819110282	6	0	2.98695126951853	334.351649629179	FALSE	TRUE
P00644	0.00500834724541	3	0	0.860646975962356	332.225345333738	FALSE	TRUE
P00645	0.0834724540902	24	0	14.344116266045	345.708814671051	FALSE	TRUE
P00646	0.00707060787587	0	0	1.21503102488753	332.579729382833	FALSE	TRUE
P00647	0.0137484042031	3	0	2.36256032617353	333.727258685065	FALSE	TRUE
P00648	0.0218992438378	18	0	3.76322109097727	335.127919451845	FALSE	TRUE
P00649	0.0295590690366	0	0	5.07950470126192	336.444203064811	FALSE	TRUE
P00650	0.0943729745655	28	0	16.21728909608	347.581987514274	FALSE	TRUE
P00651	0.0663851517235	12	0	11.407791289231	342.772489676817	FALSE	TRUE
P00652	0.2272414809	96	0	39.0497471055009	370.414445814403	FALSE	FALSE
P00653	0.0145340273004	3	0	2.49756377338001	333.862262132422	FALSE	TRUE
P00654	0.00274968084062	1	0	0.472512065234706	331.837210422891	FALSE	TRUE
P00655	0.0039281154866	0	0	0.675017236049581	332.03971559376	FALSE	TRUE
P00656	0.0214082294019	43	0	3.67884393645818	335.043542297181	FALSE	TRUE
P00657	0.0450751252087	2	0	7.74582278366292	339.11052115509	FALSE	TRUE
P00658	0.00697240498871	0	0	1.19815559398715	332.562853951923	FALSE	TRUE
P00659	0.00333889816361	2	0	0.573764650642143	331.938463008323	FALSE	TRUE
P00660	0.00353530393794	7	0	0.607515512444622	331.972213870135	FALSE	TRUE
P00661	0.00471373858391	5	0	0.810020683257778	332.174719041014	FALSE	TRUE
P00662	0.0119807522341	3	0	2.05880256994607	333.423500928528	FALSE	TRUE
P00663	0.00117843464598	1	0	0.202505170814874	331.56720352843	FALSE	TRUE
P00664	0.00225866640479	5	0	0.38813491072765	331.752833268368	FALSE	TRUE
P00665	0.0182657370127	3	0	3.13883014763227	334.503528507507	FALSE	TRUE
P00666	0.0075616223117	34	0	1.29940817939458	332.664106537389	FALSE	TRUE
P00667	0.0128645782186	10	0	2.2106814480598	333.575379806791	FALSE	TRUE
P00668	0.0217028380634	0	0	3.72947022916276	335.094168589972	FALSE	TRUE
P00669	0.00608857900422	3	0	1.04627671587513	332.410975073733	FALSE	TRUE
P00670	0.00117843464598	2	0	0.202505170814874	331.56720352843	FALSE	TRUE
P00671	0.00687420210154	3	0	1.18128016308505	332.545978521012	FALSE	TRUE
P00672	0.0760090346656	72	0	13.0615835175405	344.426281914449	FALSE	TRUE
P00673	0.00648139055288	2	0	1.11377843948009	332.478476797371	FALSE	TRUE
P00674	9.06098399293	178	0	1557.06225839381	1888.42751528592	FALSE	FALSE
P00675	0.0236668958067	73	0	4.06697884718755	335.431677208603	FALSE	TRUE
P00676	0.00932927428066	3	0	1.60316593561518	332.967864293812	FALSE	TRUE
P00677	0.00157124619464	0	0	0.270006894419832	331.634705252042	FALSE	TRUE
P00678	0.112540508691	4	0	19.339243812805	350.703942256573	FALSE	FALSE
P00679	0.221938524993	3	0	38.1384738368185	369.503172529516	FALSE	FALSE
P00680	0.0207208091918	4	0	3.56071592015896	334.925414280685	FALSE	TRUE
P00681	0.0282824315035	3	0	4.86012409955354	336.2248224626	FALSE	TRUE
P00682	0.00343710105077	1	0	0.590640081542524	331.955338439228	FALSE	TRUE
P00683	0.0217028380634	203	0	3.72947022916276	335.094168589972	FALSE	TRUE
P00684	0.047039182952	3	0	8.08333140168771	339.448029774346	FALSE	TRUE
P00685	0.0239615044682	8	0	4.11760513989213	335.482303501403	FALSE	TRUE
P00686	0.0245507217912	5	0	4.21885772530129	335.583556087007	FALSE	TRUE
P00687	0.0215064322891	7	0	3.69571936736544	335.060417728117	FALSE	TRUE
P00688	0.0374153000098	3	0	6.42953917336108	337.79423754049	FALSE	TRUE
P00689	0.0249435333399	3	0	4.28635944891312	335.651057810751	FALSE	TRUE
P00690	0.0329961700874	6	0	5.6701447828096	337.034843147822	FALSE	TRUE
P00691	0.0676617892566	4	0	11.6271718909394	342.991870279689	FALSE	TRUE
P00692	0.0448787194344	5	0	7.7120719218656	339.076770293173	FALSE	TRUE
P00693	0.00402631837376	1	0	0.691892666949961	332.056591024665	FALSE	TRUE
P00694	0.0313267210056	3	0	5.38326245748939	336.747960821771	FALSE	TRUE
P00695	0.0154178532849	3	0	2.64944265149374	334.014141010716	FALSE	TRUE
P00696	0.0995777275852	213	0	17.111686933838	348.4763853589	FALSE	TRUE
P00697	0.0174801139153	2	0	3.0038267004086	334.368525060092	FALSE	TRUE
P00698	0.0430128645782	1	0	7.39143873473088	338.756137104922	FALSE	TRUE
P00699	0.00687420210154	5	0	1.18128016308505	332.545978521012	FALSE	TRUE
P00700	0.0016694490818	0	0	0.286882325320213	331.651580682944	FALSE	TRUE
P00701	0.000785623097319	0	0	0.135003447209744	331.499701804819	FALSE	TRUE
P00702	0.0329961700874	31	0	5.6701447828096	337.034843147822	FALSE	TRUE
P00703	0.0019640577433	2	0	0.33750861802479	331.702206975656	FALSE	TRUE
P00704	0.044093096337	21	0	7.57706847464193	338.941766845473	FALSE	TRUE
P00705	0.0548954139252	5	0	9.43336587378687	340.798064251893	FALSE	TRUE
P00706	0.0136502013159	3	0	2.34568489526628	333.710383254139	FALSE	TRUE
P00707	0.10046155357	4	0	17.2635658120032	348.628264238268	FALSE	FALSE
P00708	0.00186585485613	5	0	0.320633187122692	331.685331544752	FALSE	TRUE
P00709	0.13473436119	58	0	23.1530911964353	354.517789677537	FALSE	FALSE
P00710	0.0198369832073	8	0	3.40883704204523	334.773535402327	FALSE	TRUE
P00711	0.0148286359619	2	0	2.54819006608459	333.912888425186	FALSE	TRUE
P00712	0.0347638220564	25	0	5.97390253903707	337.338600904864	FALSE	TRUE
P00713	0.00687420210154	3	0	1.18128016308505	332.545978521012	FALSE	TRUE
P00714	0.0039281154866	3	0	0.675017236049581	332.03971559376	FALSE	TRUE
P00715	0.0364332711382	3	0	6.26078486435728	337.625483230993	FALSE	TRUE
P00716	0.0543061966022	7	0	9.33211328837772	340.696811666046	FALSE	TRUE
P00717	0	1	0	0	331.364698357605	FALSE	TRUE
P00718	0.0139448099774	8	0	2.39631118797086	333.761009546899	FALSE	TRUE
P00719	0.0072670136502	6	0	1.24878188669001	332.613480244654	FALSE	TRUE
P00720	0.0185603456742	9	0	3.18945644033685	334.554154800286	FALSE	TRUE
P00721	0.0346656191692	1	0	5.95702710812982	337.32172547391	FALSE	TRUE
P00722	0.008936462732	0	0	1.53566421201022	332.900362570159	FALSE	TRUE
P00723	0.0124717666699	0	0	2.14317972444797	333.507878083111	FALSE	TRUE
P00724	0.00942747716783	16	0	1.62004136651727	332.984739724727	FALSE	TRUE
P00725	0.0103113031523	2	0	1.77192024462585	333.136618602954	FALSE	TRUE
P00726	0.017872925464	5	0	3.07132842402044	334.436026783799	FALSE	TRUE
P00727	0.0053029559069	3	0	0.911273268665215	332.275971626462	FALSE	TRUE
P00728	0.0728665422763	9	0	12.5215697286974	343.886268122423	FALSE	TRUE
P00729	0.00176765196897	0	0	0.303757756222311	331.668456113849	FALSE	TRUE
P00730	0.011293332024	26	0	1.94067455364684	333.30537291212	FALSE	TRUE
P00731	0.0036335068251	1	0	0.624390943345003	331.98908930104	FALSE	TRUE
P00732	0.00284788372778	3	0	0.489387496135087	331.854085853795	FALSE	TRUE
P00733	0.0119807522341	3	0	2.05880256994607	333.423500928528	FALSE	TRUE
P00734	0.000294608661495	3	0	0.0506262927037185	331.415324650309	FALSE	TRUE
P00735	0.0162034763822	17	0	2.78444609870022	334.149144458092	FALSE	TRUE
P00736	0.00540115879407	1	0	0.928148699567314	332.292847057371	FALSE	TRUE
P00737	0.0300500834725	3	0	5.16388185578101	336.528580219529	FALSE	TRUE
P00738	0.00216046351763	425	0	0.371259479827269	331.735957837464	TRUE	TRUE
P00739	0.0110969262496	140	0	1.90692369183233	333.271622050275	FALSE	TRUE
P00740	0.00333889816361	3	0	0.573764650642143	331.938463008323	FALSE	TRUE
P00741	0.00481194147108	5	0	0.826896114159877	332.191594471923	FALSE	TRUE
P00742	0.0344692133949	20	0	5.92327624633249	337.28797461202	FALSE	TRUE
P00743	0.00137484042031	1	0	0.236256032617353	331.600954390235	FALSE	TRUE
P00744	0.00451733280958	1	0	0.776269821455299	332.140968179199	FALSE	TRUE
P00745	0.0139448099774	3	0	2.39631118797086	333.761009546899	FALSE	TRUE
P00746	0.00235686929196	0	0	0.405010341629748	331.769708699273	FALSE	TRUE
P00747	0.0150250417362	12	0	2.58194092788191	333.946639287023	FALSE	TRUE
P00748	0.0489050378081	6	0	8.40396458880525	339.768662962681	FALSE	TRUE
P00749	0.00235686929196	1	0	0.405010341629748	331.769708699273	FALSE	TRUE
P00751	1.42953942846	19	0	245.655647629188	577.020359889262	FALSE	FALSE
P00752	0.17735441422	314	0	30.4770282076403	361.841726779231	FALSE	FALSE
P00753	0.537366198566	361	0	92.3423578914314	423.707058213484	FALSE	FALSE
P00754	0.0072670136502	2	0	1.24878188669001	332.613480244654	FALSE	TRUE
P00755	0.0258273593244	0	0	4.43823832702685	335.80293668917	FALSE	TRUE
P00756	0.0163998821565	2	0	2.81819696049755	334.182895319932	FALSE	TRUE
P00757	0.105273495041	135	0	18.0904619261494	349.455160359149	FALSE	FALSE
P00758	0.00108023175881	3	0	0.185629739912775	331.550328097526	FALSE	TRUE
P00759	0.00746341942453	10	0	1.28253274849248	332.647231106477	FALSE	TRUE
P00760	0.00608857900422	5	0	1.04627671587513	332.410975073733	FALSE	TRUE
P00761	0.00677599921438	3	0	1.16440473218467	332.529103090102	FALSE	TRUE
P00762	0.267111853088	68	0	45.901172051234	377.265870894224	FALSE	FALSE
P00763	0.160561720515	177	0	27.5913295235653	358.956028056552	FALSE	FALSE
P00764	0.00716881076304	3	0	1.23190645578963	332.596604813744	FALSE	TRUE
P00765	0.085141903172	187	0	14.6309985913652	345.995696998286	FALSE	TRUE
P00766	0.00284788372778	0	0	0.489387496135087	331.854085853795	FALSE	TRUE
P00767	0.010114897378	1	0	1.73816938282853	333.10286774113	FALSE	TRUE
P00768	3.37582244918	484	0	580.109812660315	911.474588545958	FALSE	FALSE
P00769	0.00962388294216	4	0	1.65379222831975	333.018490586555	FALSE	TRUE
P00770	0.0678581950309	153	0	11.6609227527367	343.025621141668	FALSE	TRUE
P00771	0.0245507217912	6	0	4.21885772530129	335.583556087007	FALSE	TRUE
P00772	0	6	0	0	331.364698357605	FALSE	TRUE
P00773	0.0609839929294	17	0	10.4796425896586	341.844340972564	FALSE	TRUE
P00774	0.000294608661495	4	0	0.0506262927037185	331.415324650309	FALSE	TRUE
P00775	0.011882549347	3	0	2.041927139056	333.406625497622	FALSE	TRUE
P00776	0.00628498477855	1	0	1.08002757767761	332.444725935552	FALSE	TRUE
P00777	0.0144358244132	14	0	2.48068834247276	333.845386701496	FALSE	TRUE
P00778	0.112245900029	24	0	19.2886175200145	350.653315963331	FALSE	FALSE
P00779	0.036924285574	91	0	6.34516201885918	337.70986038574	FALSE	TRUE
P00780	0.0325051556516	18	0	5.5857676283077	336.950465993101	FALSE	TRUE
P00781	0.0425218501424	3	0	7.30706158022898	338.671759950135	FALSE	TRUE
P00782	0.00255327506629	3	0	0.438761203432227	331.803459561082	FALSE	TRUE
P00783	0.245605420799	1045	0	42.2054526838857	373.570151451861	TRUE	FALSE
P00784	0.00815083963469	5	0	1.40066076480202	332.765359122859	FALSE	TRUE
P00785	0.0159088677207	4	0	2.73381980599565	334.098518165323	FALSE	TRUE
P00786	0.0149268388491	11	0	2.56506549699184	333.929763856113	FALSE	TRUE
P00787	0.0203279976431	167	0	3.49321419654713	334.857912556964	FALSE	TRUE
P00788	0.0265147795345	0	0	4.55636634332608	335.921064705714	FALSE	TRUE
P00789	0.226848669351	221	0	38.9822453818375	370.346944089527	FALSE	FALSE
P00790	0.0019640577433	1	0	0.33750861802479	331.702206975656	FALSE	TRUE
P00791	0.418835313758	951	0	71.9737127936619	403.338412344668	TRUE	FALSE
P00792	0.187469311598	212	0	32.2151975904688	363.579896187163	FALSE	FALSE
P00793	0.00039281154866	0	0	0.067501723604958	331.432200081211	FALSE	TRUE
P00794	0.201512324462	11	0	34.6283842092438	365.993082843099	FALSE	FALSE
P00795	0.00157124619464	1	0	0.270006894419832	331.634705252042	FALSE	TRUE
P00796	0	0	0	0	331.364698357605	FALSE	TRUE
P00797	0.00137484042031	0	0	0.236256032617353	331.600954390235	FALSE	TRUE
P00798	0.256702347049	181	0	44.1123763757868	375.477075181682	FALSE	FALSE
P00799	0.00667779632721	0	0	1.14752930128257	332.512227659191	FALSE	TRUE
P00800	0	0	0	0	331.364698357605	FALSE	TRUE
P00801	0.00549936168123	12	0	0.945024130467694	332.309722488279	FALSE	TRUE
P00802	0.0140430128646	0	0	2.41318661887811	333.777884977825	FALSE	TRUE
P00803	1.61042914662	55	0	276.740191349627	608.104907350657	FALSE	FALSE
P00804	0.0439948934499	0	0	7.56019304375186	338.924891414524	FALSE	TRUE
P00805	0.0176765196897	7	0	3.03757756222311	334.402275921954	FALSE	TRUE
P00806	0.0103113031523	5	0	1.77192024462585	333.136618602954	FALSE	TRUE
P00807	0.0398703721889	13	0	6.85142494588778	338.216123314307	FALSE	TRUE
P00808	0.0115879406855	15	0	1.99130084635142	333.35599920487	FALSE	TRUE
P00809	0.0211136207404	4	0	3.62821764375361	334.992916004391	FALSE	TRUE
P00810	0.0347638220564	1	0	5.97390253903707	337.338600904864	FALSE	TRUE
P00811	0.0394775606403	4	0	6.78392322229313	338.148621590501	FALSE	TRUE
P00812	0.0572522832171	103	0	9.83837621540631	341.20307459531	FALSE	TRUE
P00813	0.105666306589	4	0	18.1579636496409	349.522662083204	FALSE	FALSE
P00814	0.0777766866346	10	0	13.3653412737679	344.730039672526	FALSE	TRUE
P00815	0.00608857900422	5	0	1.04627671587513	332.410975073733	FALSE	TRUE
P00816	0.0039281154866	2	0	0.675017236049581	332.03971559376	FALSE	TRUE
P00817	0.00333889816361	1	0	0.573764650642143	331.938463008323	FALSE	TRUE
P00818	0.00815083963469	2	0	1.40066076480202	332.765359122859	FALSE	TRUE
P00819	0.00471373858391	3	0	0.810020683257778	332.174719041014	FALSE	TRUE
P00820	0.0257291564372	41	0	4.4213628961196	335.786061258228	FALSE	TRUE
P00821	0.0205244034175	32	0	3.52696505836164	334.891663418833	FALSE	TRUE
P00822	0.0192477658843	5	0	3.30758445663607	334.672282816762	FALSE	TRUE
P00823	0.23067858195	64	0	39.6403871869111	371.005085906521	FALSE	FALSE
P00824	0.0897574388687	209	0	15.424143843714	346.788842256127	FALSE	TRUE
P00825	0.00235686929196	1	0	0.405010341629748	331.769708699273	FALSE	TRUE
P00826	0.0340764018462	3	0	5.85577452272066	337.220472888225	FALSE	TRUE
P00827	0.000294608661495	0	0	0.0506262927037185	331.415324650309	FALSE	TRUE
P00828	0.00216046351763	33	0	0.371259479827269	331.735957837464	FALSE	TRUE
P00829	0.00746341942453	5	0	1.28253274849248	332.647231106477	FALSE	TRUE
P00830	0.000294608661495	0	0	0.0506262927037185	331.415324650309	FALSE	TRUE
P00831	0.00225866640479	0	0	0.38813491072765	331.752833268368	FALSE	TRUE
P00832	0	0	0	0	331.364698357605	FALSE	TRUE
P00833	0.00824904252185	2	0	1.4175361957024	332.782234553771	FALSE	TRUE
P00834	0.00746341942453	25	0	1.28253274849248	332.647231106477	FALSE	TRUE
P00835	0.0110969262496	3	0	1.90692369183233	333.271622050275	FALSE	TRUE
P00836	0	1	0	0	331.364698357605	FALSE	TRUE
P00837	0.011293332024	3	0	1.94067455364684	333.30537291212	FALSE	TRUE
P00838	0.00991849160365	2	0	1.70441852102261	333.069116879297	FALSE	TRUE
P00839	0.00108023175881	0	0	0.185629739912775	331.550328097526	FALSE	TRUE
P00840	0.000294608661495	0	0	0.0506262927037185	331.415324650309	FALSE	TRUE
P00841	0.00137484042031	0	0	0.236256032617353	331.600954390235	FALSE	TRUE
P00842	0.00206226063046	0	0	0.354384048925171	331.719082406559	FALSE	TRUE
P00843	0.00324069527644	0	0	0.556889219740045	331.921587577417	FALSE	TRUE
P00844	0.00117843464598	8	0	0.202505170814874	331.56720352843	FALSE	TRUE
P00845	0	0	0	0	331.364698357605	FALSE	TRUE
P00846	0	6	0	0	331.364698357605	FALSE	TRUE
P00847	0.00667779632721	1	0	1.14752930128257	332.512227659191	FALSE	TRUE
P00848	0.00618678189139	34	0	1.06315214677723	332.427850504643	FALSE	TRUE
P00849	1.41991554552	79	0	244.00185540124	575.366567474756	FALSE	FALSE
P00850	0.0150250417362	5	0	2.58194092788191	333.946639287023	FALSE	TRUE
P00851	0.000589217322989	0	0	0.101252585407265	331.465950943015	FALSE	TRUE
P00852	0.000589217322989	0	0	0.101252585407265	331.465950943015	FALSE	TRUE
P00853	0.0318177354414	40	0	5.46763961199129	336.832337976484	FALSE	TRUE
P00854	0.00599037611706	0	0	1.02940128497475	332.394099642824	FALSE	TRUE
P00855	0.00186585485613	2	0	0.320633187122692	331.685331544752	FALSE	TRUE
P00856	0.00324069527644	3	0	0.556889219740045	331.921587577417	FALSE	TRUE
P00857	0.0036335068251	3	0	0.624390943345003	331.98908930104	FALSE	TRUE
P00858	0.000294608661495	0	0	0.0506262927037185	331.415324650309	FALSE	TRUE
P00859	0.00874005695767	3	0	1.50191335020774	332.866611708333	FALSE	TRUE
P00860	0.00913286850633	0	0	1.5694150738127	332.934113431985	FALSE	TRUE
P00861	0.000785623097319	0	0	0.135003447209744	331.499701804819	FALSE	TRUE
P00862	0.00500834724541	3	0	0.860646975962356	332.225345333738	FALSE	TRUE
P00863	0.0199351860945	52	0	3.42571247295248	334.790410833261	FALSE	TRUE
P00864	0	0	0	0	331.364698357605	FALSE	TRUE
P00865	0.0053029559069	1	0	0.911273268665215	332.275971626462	FALSE	TRUE
P00866	0.0372188942355	2	0	6.39578831156376	337.760486678593	FALSE	TRUE
P00867	0.00491014435824	5	0	0.843771545060257	332.208469902829	FALSE	TRUE
P00868	0.160758126289	256	0	27.625080385311	358.989778918727	FALSE	FALSE
P00869	0.0258273593244	10	0	4.43823832702685	335.80293668917	FALSE	TRUE
P00870	0.00697240498871	1	0	1.19815559398715	332.562853951923	FALSE	TRUE
P00871	0.00019640577433	3	0	0.033750861802479	331.398449219408	FALSE	TRUE
P00872	0.011293332024	10	0	1.94067455364684	333.30537291212	FALSE	TRUE
P00873	0.136403810272	22	0	23.4399735217899	354.804672005971	FALSE	FALSE
P00874	0.000491014435824	0	0	0.0843771545060257	331.449075512113	FALSE	TRUE
P00875	0.000294608661495	6	0	0.0506262927037185	331.415324650309	FALSE	TRUE
P00876	0	2	0	0	331.364698357605	FALSE	TRUE
P00877	0.00274968084062	3	0	0.472512065234706	331.837210422891	FALSE	TRUE
P00878	0.00432092703525	3	0	0.74251895965282	332.107217317385	FALSE	TRUE
P00880	0.13993911421	15	0	24.0474890342448	355.412187525073	FALSE	FALSE
P00881	0.00343710105077	0	0	0.590640081542524	331.955338439228	FALSE	TRUE
P00882	0	0	0	0	331.364698357605	FALSE	TRUE
P00883	13.9967593047	1614	0	2405.23829091584	2736.60432203901	FALSE	FALSE
P00884	0.00844544829618	4	0	1.45128705750488	332.815985415595	FALSE	TRUE
P00886	0.000785623097319	0	0	0.135003447209744	331.499701804819	FALSE	TRUE
P00887	0.011293332024	12	0	1.94067455364684	333.30537291212	FALSE	TRUE
P00888	0.0211136207404	1	0	3.62821764375361	334.992916004391	FALSE	TRUE
P00890	0.0183639398998	0	0	3.15570557852234	334.520403938422	FALSE	TRUE
P00891	0.00451733280958	0	0	0.776269821455299	332.140968179199	FALSE	TRUE
P00892	0.0167926937052	1	0	2.88569868410938	334.250397043633	FALSE	TRUE
P00893	0.00500834724541	3	0	0.860646975962356	332.225345333738	FALSE	TRUE
P00894	0.0260237650987	18	0	4.47198918882417	335.836687551037	FALSE	TRUE
P00895	0.0185603456742	0	0	3.18945644033685	334.554154800286	FALSE	TRUE
P00896	0	0	0	0	331.364698357605	FALSE	TRUE
P00897	0.0160070706079	0	0	2.7506952369029	334.115393596251	FALSE	TRUE
P00898	0.0156142590592	39	0	2.68319351329107	334.047891872555	FALSE	TRUE
P00899	0	2	0	0	331.364698357605	FALSE	TRUE
P00900	0.0036335068251	2	0	0.624390943345003	331.98908930104	FALSE	TRUE
P00901	0.00962388294216	0	0	1.65379222831975	333.018490586555	FALSE	TRUE
P00902	0.00255327506629	3	0	0.438761203432227	331.803459561082	FALSE	TRUE
P00903	0.747716782873	320	0	128.489530881813	459.854233042834	FALSE	FALSE
P00904	0.026220170873	99	0	4.5057400506215	335.870438412904	FALSE	TRUE
P00905	0.000883825984484	0	0	0.151878878110984	331.516577235722	FALSE	TRUE
P00906	0.000982028871649	0	0	0.168754309012223	331.533452666624	FALSE	TRUE
P00907	0	1	0	0	331.364698357605	FALSE	TRUE
P00908	0.0120789551213	2	0	2.07567800085332	333.440376359451	FALSE	TRUE
P00909	0.0016694490818	0	0	0.286882325320213	331.651580682944	FALSE	TRUE
P00910	0.00461553569675	1	0	0.793145252357398	332.157843610108	FALSE	TRUE
P00911	0.0039281154866	0	0	0.675017236049581	332.03971559376	FALSE	TRUE
P00912	0.00284788372778	0	0	0.489387496135087	331.854085853795	FALSE	TRUE
P00913	0.00294608661495	3	0	0.506262927037185	331.870961284701	FALSE	TRUE
P00914	0.0117843464598	5	0	2.02505170814874	333.389750066699	FALSE	TRUE
P00915	0	0	0	0	331.364698357605	FALSE	TRUE
P00916	0.0855347147206	0	0	14.6985003149599	346.063198722337	FALSE	TRUE
P00917	0.00353530393794	5	0	0.607515512444622	331.972213870135	FALSE	TRUE
P00918	0.000982028871649	0	0	0.168754309012223	331.533452666624	FALSE	TRUE
P00919	0.00579397034273	0	0	0.995650423172272	332.360348781006	FALSE	TRUE
P00920	0.00471373858391	8	0	0.810020683257778	332.174719041014	FALSE	TRUE
P00921	0	0	0	0	331.364698357605	FALSE	TRUE
P00922	0.00176765196897	35	0	0.303757756222311	331.668456113849	FALSE	TRUE
P00923	0	0	0	0	331.364698357605	FALSE	TRUE
P00924	0.0108023175881	3	0	1.85629739912775	333.220995757527	FALSE	TRUE
P00925	0.0019640577433	0	0	0.33750861802479	331.702206975656	FALSE	TRUE
P00926	0.0211136207404	0	0	3.62821764375361	334.992916004391	FALSE	TRUE
P00927	0.0347638220564	1	0	5.97390253903707	337.338600904864	FALSE	TRUE
P00928	0.00324069527644	1	0	0.556889219740045	331.921587577417	FALSE	TRUE
P00929	0.0072670136502	1	0	1.24878188669001	332.613480244654	FALSE	TRUE
P00930	0.0463517627418	11	0	7.9652033853713	339.329901757593	FALSE	TRUE
P00931	0	0	0	0	331.364698357605	FALSE	TRUE
P00932	0.00500834724541	3	0	0.860646975962356	332.225345333738	FALSE	TRUE
P00933	0.00775802808603	1	0	1.33315904119706	332.697857399212	FALSE	TRUE
P00934	0.00019640577433	1	0	0.033750861802479	331.398449219408	FALSE	TRUE
P00935	0.0151232446234	6	0	2.59881635878917	333.96351471795	FALSE	TRUE
P00936	0	0	0	0	331.364698357605	FALSE	TRUE
P00937	0.00117843464598	0	0	0.202505170814874	331.56720352843	FALSE	TRUE
P00938	0.00775802808603	0	0	1.33315904119706	332.697857399212	FALSE	TRUE
P00939	0.00019640577433	0	0	0.033750861802479	331.398449219408	FALSE	TRUE
P00940	0.055975645684	0	0	9.61899561369793	340.983693992619	FALSE	TRUE
P00941	0.00589217322989	19	0	1.01252585407265	332.377224211914	FALSE	TRUE
P00942	0	0	0	0	331.364698357605	FALSE	TRUE
P00943	0.075027005794	13	0	12.8928292085367	344.257527604436	FALSE	TRUE
P00944	0.000982028871649	0	0	0.168754309012223	331.533452666624	FALSE	TRUE
P00945	0.0293626632623	4	0	5.0457538394646	336.410452202935	FALSE	TRUE
P00947	0.421781400373	15	0	72.4799757207077	403.844675288561	FALSE	FALSE
P00948	0	2	0	0	331.364698357605	FALSE	TRUE
P00949	0.00343710105077	3	0	0.590640081542524	331.955338439228	FALSE	TRUE
P00950	0.0036335068251	1	0	0.624390943345003	331.98908930104	FALSE	TRUE
P00951	0.020229794756	39	0	3.47633876565706	334.841037126046	FALSE	TRUE
P00952	0.00176765196897	0	0	0.303757756222311	331.668456113849	FALSE	TRUE
P00953	0.000294608661495	1	0	0.0506262927037185	331.415324650309	FALSE	TRUE
P00954	0.0437984876755	7	0	7.52644218193736	338.891140552593	FALSE	TRUE
P00955	0.00667779632721	3	0	1.14752930128257	332.512227659191	FALSE	TRUE
P00956	0	0	0	0	331.364698357605	FALSE	TRUE
P00957	0.00589217322989	2	0	1.01252585407265	332.377224211914	FALSE	TRUE
P00958	0.0283806343907	0	0	4.8769995304608	336.241697893546	FALSE	TRUE
P00959	0.00127663753314	3	0	0.219380601715254	331.584078959332	FALSE	TRUE
P00960	0.00284788372778	3	0	0.489387496135087	331.854085853795	FALSE	TRUE
P00961	0.00599037611706	3	0	1.02940128497475	332.394099642824	FALSE	TRUE
P00962	0	0	0	0	331.364698357605	FALSE	TRUE
P00963	0.00834724540902	0	0	1.4344116266045	332.799109984684	FALSE	TRUE
P00964	0.0312285181184	3	0	5.36638702658214	336.731085390822	FALSE	TRUE
P00965	0.00314249238928	3	0	0.540013788839664	331.904712146512	FALSE	TRUE
P00966	0.0120789551213	1	0	2.07567800085332	333.440376359451	FALSE	TRUE
P00967	0.000589217322989	0	0	0.101252585407265	331.465950943015	FALSE	TRUE
P00968	0.00962388294216	0	0	1.65379222831975	333.018490586555	FALSE	TRUE
P00969	0.00874005695767	2	0	1.50191335020774	332.866611708333	FALSE	TRUE
P00970	3.23441029166	1206	0	555.809192162118	887.173961688552	TRUE	FALSE
P00971	0.0102131002651	3	0	1.7550448137186	333.119743172033	FALSE	TRUE
P00972	0.0402631837376	0	0	6.91892666949961	338.283625038133	FALSE	TRUE
P00973	0.0039281154866	0	0	0.675017236049581	332.03971559376	FALSE	TRUE
P00974	0.0490032406953	11	0	8.4208400197125	339.785538393654	FALSE	TRUE
P00975	1.24570362369	247	0	214.064840982563	545.42954989689	FALSE	FALSE
P00976	0.248846116076	93	0	42.762341903722	374.127040682598	FALSE	FALSE
P00977	0.397623490131	426	0	68.3286197191042	399.693319152292	TRUE	FALSE
P00978	0	0	0	0	331.364698357605	FALSE	TRUE
P00979	0.185799862516	123	0	31.9283152651142	363.293013857569	FALSE	FALSE
P00980	0.00255327506629	0	0	0.438761203432227	331.803459561082	FALSE	TRUE
P00981	1.32151625258	20079	0	227.092673638082	558.457383876459	TRUE	FALSE
P00982	0.00304428950211	0	0	0.523138357937566	331.887836715606	FALSE	TRUE
P00983	0.00127663753314	0	0	0.219380601715254	331.584078959332	FALSE	TRUE
P00984	0.0307375036826	1	0	5.28200987208023	336.646708236113	FALSE	TRUE
P00985	0.020819012079	1	0	3.57759135106621	334.94228971162	FALSE	TRUE
P00986	0.0387901404301	2	0	6.66579520597672	338.030493573818	FALSE	TRUE
P00987	0.708042816459	243	0	121.671856797825	453.036558565935	FALSE	FALSE
P00988	3.28665422763	269	0	564.786921401271	896.151693245388	FALSE	FALSE
P00989	0.00942747716783	44	0	1.62004136651727	332.984739724727	FALSE	TRUE
P00990	0.00274968084062	5	0	0.472512065234706	331.837210422891	FALSE	TRUE
P00991	0.266915447314	77	0	45.8674211894882	377.232120031764	FALSE	FALSE
P00992	0.353333988019	18	0	60.7178003825446	392.082499589468	FALSE	FALSE
P00993	0.0220956496121	19	0	3.79697195277459	335.161670313701	FALSE	TRUE
P00994	0.188844152018	375	0	32.4514536230329	363.816152223247	TRUE	FALSE
P00995	0.0212118236276	12	0	3.64509307466086	335.009791435327	FALSE	TRUE
P00996	0.00785623097319	3	0	1.35003447209744	332.714732830123	FALSE	TRUE
P00997	0.0110969262496	5	0	1.90692369183233	333.271622050275	FALSE	TRUE
P00998	0.027987822842	12	0	4.80949780684896	336.174196169783	FALSE	TRUE
P00999	0.0233722871452	64	0	4.01635255448297	335.381050915804	FALSE	TRUE
P01000	0.0681528036924	66	0	11.7115490454413	343.076247434645	FALSE	TRUE
P01001	0.0942747716783	125	0	16.2004136651727	347.565112083241	FALSE	TRUE
P01002	0.0148286359619	3	0	2.54819006608459	333.912888425186	FALSE	TRUE
P01003	0.0129627811058	4	0	2.22755687896705	333.592255237715	FALSE	TRUE
P01004	1.22684866935	459	0	210.824758248782	542.189466845955	FALSE	FALSE
P01005	0.270745359914	865	0	46.5255629947337	377.890261851019	TRUE	FALSE
P01006	0.0835706569773	27	0	14.3609916969351	345.725690102053	FALSE	TRUE
P01007	1.85122262595	1610	0	318.11874791971	649.483469591323	TRUE	FALSE
P01008	0.0210154178533	0	0	3.61134221286354	334.976040573473	FALSE	TRUE
P01009	0.256211332613	489	0	44.0279992212505	375.392698025433	TRUE	FALSE
P01010	0.0252381420014	16	0	4.3369857416177	335.701684103556	FALSE	TRUE
P01011	0.0411470097221	185	0	7.07080554761334	338.435503916737	FALSE	TRUE
P01012	0.0489050378081	88	0	8.40396458880525	339.768662962681	FALSE	TRUE
P01013	0.0420308357066	105	0	7.22268442572708	338.58738279535	FALSE	TRUE
P01014	0.00314249238928	6	0	0.540013788839664	331.904712146512	FALSE	TRUE
P01015	0.120494942551	130	0	20.7061537157427	352.070852172121	FALSE	FALSE
P01016	0.0220956496121	10	0	3.79697195277459	335.161670313701	FALSE	TRUE
P01017	0.161249140725	1	0	27.7094575398473	359.074156074339	FALSE	FALSE
P01018	0.029166257488	2	0	5.01200297766728	336.37670134106	FALSE	TRUE
P01019	0.0158106648335	0	0	2.71694437508839	334.081642734394	FALSE	TRUE
P01020	0.00913286850633	26	0	1.5694150738127	332.934113431985	FALSE	TRUE
P01021	0.0252381420014	0	0	4.3369857416177	335.701684103556	FALSE	TRUE
P01022	0.0494942551311	45	0	8.5052171742144	339.869915548485	FALSE	TRUE
P01023	0.136207404498	345	0	23.4062226600441	354.770921143861	FALSE	FALSE
P01024	0.0213100265148	35	0	3.66196850556811	335.026666866263	FALSE	TRUE
P01025	0.112540508691	17	0	19.339243812805	350.703942256573	FALSE	FALSE
P01026	0.0808209761367	133	0	13.8884796317038	345.253178033746	FALSE	TRUE
P01027	0.0299518805853	33	0	5.14700642487376	336.511704788582	FALSE	TRUE
P01028	0.00412452126093	0	0	0.708768097852059	332.073466455573	FALSE	TRUE
P01029	0	9	0	0	331.364698357605	FALSE	TRUE
P01030	0.0226848669351	2	0	3.89822453818375	335.26292289929	FALSE	TRUE
P01031	0.0248453304527	0	0	4.26948401800586	335.634182379811	FALSE	TRUE
P01032	0.123342826279	91	0	21.1955412119156	352.560239673018	FALSE	FALSE
P01033	0.0529313561819	8	0	9.09585725576208	340.460555632427	FALSE	TRUE
P01034	0.182951978788	44	0	31.4389277689413	362.803626354252	FALSE	FALSE
P01035	0.00451733280958	0	0	0.776269821455299	332.140968179199	FALSE	TRUE
P01036	0.0858293233821	35	0	14.7491266076644	346.113825015385	FALSE	TRUE
P01037	0.00039281154866	0	0	0.067501723604958	331.432200081211	FALSE	TRUE
P01038	0.0239615044682	7	0	4.11760513989213	335.482303501403	FALSE	TRUE
P01039	0.0115879406855	19	0	1.99130084635142	333.35599920487	FALSE	TRUE
P01040	0.0175783168025	19	0	3.02070213131586	334.385400491023	FALSE	TRUE
P01041	0.00589217322989	0	0	1.01252585407265	332.377224211914	FALSE	TRUE
P01042	0.00648139055288	3	0	1.11377843948009	332.478476797371	FALSE	TRUE
P01043	0.00255327506629	3	0	0.438761203432227	331.803459561082	FALSE	TRUE
P01044	0.00284788372778	0	0	0.489387496135087	331.854085853795	FALSE	TRUE
P01045	0.00343710105077	3	0	0.590640081542524	331.955338439228	FALSE	TRUE
P01046	0.346754394579	271	0	59.587146512171	390.951845687758	FALSE	FALSE
P01047	0.0106059118138	19	0	1.82254653733043	333.187244895701	FALSE	TRUE
P01048	0.0213100265148	6	0	3.66196850556811	335.026666866263	FALSE	TRUE
P01049	0.00353530393794	3	0	0.607515512444622	331.972213870135	FALSE	TRUE
P01050	0.0730629480507	160	0	12.5553205905119	343.920018984433	FALSE	TRUE
P01051	0.138073259354	38	0	23.7268558471445	355.091554334443	FALSE	FALSE
P01052	0.0181675341255	42	0	3.12195471672501	334.486653076576	FALSE	TRUE
P01053	0.0053029559069	3	0	0.911273268665215	332.275971626462	FALSE	TRUE
P01054	0.0125699695571	5	0	2.16005515535522	333.524753514035	FALSE	TRUE
P01055	0.0246489246784	9	0	4.23573315620854	335.600431517947	FALSE	TRUE
P01056	0.0204262005303	5	0	3.51008962745438	334.874787987898	FALSE	TRUE
P01057	0.0207208091918	1	0	3.56071592015896	334.925414280685	FALSE	TRUE
P01058	0.0775802808603	36	0	13.3315904119706	344.696288810521	FALSE	TRUE
P01059	0.00127663753314	3	0	0.219380601715254	331.584078959332	FALSE	TRUE
P01060	0.00373170971227	0	0	0.641266374247101	332.005964731947	FALSE	TRUE
P01061	0.0109987233625	3	0	1.89004826094226	333.25474661937	FALSE	TRUE
P01062	0.00982028871649	5	0	1.68754309012223	333.052241448383	FALSE	TRUE
P01063	0.136894824708	12	0	23.5243506763262	354.889049161421	FALSE	FALSE
P01071	2.45281351272	893	0	421.497637620224	752.862376906598	TRUE	FALSE
P01072	0.00235686929196	0	0	0.405010341629748	331.769708699273	FALSE	TRUE
P01073	0.0193459687715	41	0	3.32445988754332	334.689158247695	FALSE	TRUE
P01074	0.000294608661495	0	0	0.0506262927037185	331.415324650309	FALSE	TRUE
P01075	0.0141412157517	11	0	2.43006204976818	333.794760408734	FALSE	TRUE
P01076	0.00019640577433	3	0	0.033750861802479	331.398449219408	FALSE	TRUE
P01077	0.0121771580084	0	0	2.09255343174339	333.457251790357	FALSE	TRUE
P01078	0	1	0	0	331.364698357605	FALSE	TRUE
P01079	0.00648139055288	3	0	1.11377843948009	332.478476797371	FALSE	TRUE
P01080	0.0189531572228	3	0	3.25695816393149	334.62165652398	FALSE	TRUE
P01081	0.0461553569675	14	0	7.93145252357398	339.296150895672	FALSE	TRUE
P01082	0.00353530393794	0	0	0.607515512444622	331.972213870135	FALSE	TRUE
P01083	0.00402631837376	3	0	0.691892666949961	332.056591024665	FALSE	TRUE
P01084	0.00373170971227	0	0	0.641266374247101	332.005964731947	FALSE	TRUE
P01085	0	6	0	0	331.364698357605	FALSE	TRUE
P01086	0.107924972994	9	0	18.5460985604047	349.91079699725	FALSE	FALSE
P01087	0.00716881076304	6	0	1.23190645578963	332.596604813744	FALSE	TRUE
P01088	0.0238633015811	3	0	4.10072970900206	335.465428070481	FALSE	TRUE
P01089	0.00274968084062	2	0	0.472512065234706	331.837210422891	FALSE	TRUE
P01090	0.00117843464598	1	0	0.202505170814874	331.56720352843	FALSE	TRUE
P01091	0.0155160561721	3	0	2.666318082401	334.031016441644	FALSE	TRUE
P01092	0.0229794755966	3	0	3.94885083088833	335.313549192086	FALSE	TRUE
P01093	0.0145340273004	35	0	2.49756377338001	333.862262132422	FALSE	TRUE
P01094	0.00147304330747	13	0	0.253131463517733	331.617829821138	FALSE	TRUE
P01095	0.00343710105077	3	0	0.590640081542524	331.955338439228	FALSE	TRUE
P01096	0.0157124619464	178	0	2.70006894419832	334.064767303483	FALSE	TRUE
P01097	0.000982028871649	3	0	0.168754309012223	331.533452666624	FALSE	TRUE
P01098	0.00294608661495	0	0	0.506262927037185	331.870961284701	FALSE	TRUE
P01099	0.00117843464598	3	0	0.202505170814874	331.56720352843	FALSE	TRUE
P01100	0	0	0	0	331.364698357605	FALSE	TRUE
P01101	0.152018069331	9	0	26.1231670350466	357.487865549865	FALSE	FALSE
P01102	0	3	0	0	331.364698357605	FALSE	TRUE
P01103	0.0362368653638	0	0	6.22703400254277	337.591732369081	FALSE	TRUE
P01104	0.0252381420014	20	0	4.3369857416177	335.701684103556	FALSE	TRUE
P01105	0.00019640577433	0	0	0.033750861802479	331.398449219408	FALSE	TRUE
P01106	0.0130609839929	0	0	2.24443230985712	333.609130668623	FALSE	TRUE
P01107	0.00108023175881	1	0	0.185629739912775	331.550328097526	FALSE	TRUE
P01108	0.0787587155062	11	0	13.5340955827717	344.898793982575	FALSE	TRUE
P01109	0.00874005695767	0	0	1.50191335020774	332.866611708333	FALSE	TRUE
P01110	0	0	0	0	331.364698357605	FALSE	TRUE
P01111	0.00667779632721	47	0	1.14752930128257	332.512227659191	FALSE	TRUE
P01112	0.000883825984484	0	0	0.151878878110984	331.516577235722	FALSE	TRUE
P01113	0.00736521653737	4	0	1.2656573175921	332.630355675566	FALSE	TRUE
P01114	0.0292644603751	16	0	5.02887840855735	336.393576771989	FALSE	TRUE
P01115	0.00500834724541	0	0	0.860646975962356	332.225345333738	FALSE	TRUE
P01116	0.12157517431	731	0	20.8917834556881	352.256481913845	TRUE	FALSE
P01117	0.00127663753314	0	0	0.219380601715254	331.584078959332	FALSE	TRUE
P01118	0.00834724540902	3	0	1.4344116266045	332.799109984684	FALSE	TRUE
P01119	0	7	0	0	331.364698357605	FALSE	TRUE
P01120	0.00608857900422	4	0	1.04627671587513	332.410975073733	FALSE	TRUE
P01121	0.0484140233723	3	0	8.31958743430335	339.684285807854	FALSE	TRUE
P01122	0.0402631837376	195	0	6.91892666949961	338.283625038133	FALSE	TRUE
P01123	0.00461553569675	3	0	0.793145252357398	332.157843610108	FALSE	TRUE
P01124	0.0102131002651	3	0	1.7550448137186	333.119743172033	FALSE	TRUE
P01125	0.0966316409702	19	0	16.6054240067922	347.970122427921	FALSE	TRUE
P01126	0	0	0	0	331.364698357605	FALSE	TRUE
P01127	0	3	0	0	331.364698357605	FALSE	TRUE
P01128	0	0	0	0	331.364698357605	FALSE	TRUE
P01129	0.0283806343907	5	0	4.8769995304608	336.241697893546	FALSE	TRUE
P01130	0.00815083963469	8	0	1.40066076480202	332.765359122859	FALSE	TRUE
P01131	0.00500834724541	1	0	0.860646975962356	332.225345333738	FALSE	TRUE
P01132	0.00599037611706	3	0	1.02940128497475	332.394099642824	FALSE	TRUE
P01133	0	3	0	0	331.364698357605	FALSE	TRUE
P01134	0	1	0	0	331.364698357605	FALSE	TRUE
P01135	0.00333889816361	5	0	0.573764650642143	331.938463008323	FALSE	TRUE
P01136	0.0338799960719	3	0	5.82202366092334	337.186722026337	FALSE	TRUE
P01137	0.00255327506629	5	0	0.438761203432227	331.803459561082	FALSE	TRUE
P01138	0.00746341942453	2	0	1.28253274849248	332.647231106477	FALSE	TRUE
P01139	0.202887164883	35	0	34.8646402419797	366.229338879618	FALSE	FALSE
P01140	0.0039281154866	5	0	0.675017236049581	332.03971559376	FALSE	TRUE
P01141	0.00137484042031	1	0	0.236256032617353	331.600954390235	FALSE	TRUE
P01142	0.00589217322989	3	0	1.01252585407265	332.377224211914	FALSE	TRUE
P01143	0.00599037611706	0	0	1.02940128497475	332.394099642824	FALSE	TRUE
P01144	0.0123735637828	1	0	2.1263042935579	333.491002652205	FALSE	TRUE
P01145	0.00147304330747	4	0	0.253131463517733	331.617829821138	FALSE	TRUE
P01146	0.0165962879309	3	0	2.85194782231206	334.216646181791	FALSE	TRUE
P01147	0.00697240498871	7	0	1.19815559398715	332.562853951923	FALSE	TRUE
P01148	0.0185603456742	3	0	3.18945644033685	334.554154800286	FALSE	TRUE
P01149	0.00402631837376	14	0	0.691892666949961	332.056591024665	FALSE	TRUE
P01150	0.00402631837376	5	0	0.691892666949961	332.056591024665	FALSE	TRUE
P01151	0	0	0	0	331.364698357605	FALSE	TRUE
P01152	0.0433074732397	231	0	7.44206502743546	338.8067633978	FALSE	TRUE
P01153	0.00962388294216	0	0	1.65379222831975	333.018490586555	FALSE	TRUE
P01154	0.008936462732	8	0	1.53566421201022	332.900362570159	FALSE	TRUE
P01155	0.00549936168123	3	0	0.945024130467694	332.309722488279	FALSE	TRUE
P01156	0.0173819110282	0	0	2.98695126951853	334.351649629179	FALSE	TRUE
P01157	0.011293332024	1	0	1.94067455364684	333.30537291212	FALSE	TRUE
P01158	0.00147304330747	3	0	0.253131463517733	331.617829821138	FALSE	TRUE
P01159	0.00628498477855	3	0	1.08002757767761	332.444725935552	FALSE	TRUE
P01160	0.0248453304527	1	0	4.26948401800586	335.634182379811	FALSE	TRUE
P01161	0.00540115879407	3	0	0.928148699567314	332.292847057371	FALSE	TRUE
P01162	0.0139448099774	4	0	2.39631118797086	333.761009546899	FALSE	TRUE
P01163	0.0019640577433	0	0	0.33750861802479	331.702206975656	FALSE	TRUE
P01164	0.0690366296769	1	0	11.8634279235551	343.228126313584	FALSE	TRUE
P01165	0.0127663753314	0	0	2.19380601715254	333.558504375866	FALSE	TRUE
P01166	0.00019640577433	0	0	0.033750861802479	331.398449219408	FALSE	TRUE
P01167	0.666895806737	2	0	114.601051250229	445.965752633463	FALSE	FALSE
P01168	0.000982028871649	0	0	0.168754309012223	331.533452666624	FALSE	TRUE
P01169	0	0	0	0	331.364698357605	FALSE	TRUE
P01170	0.00019640577433	0	0	0.033750861802479	331.398449219408	FALSE	TRUE
P01171	0.0100166944908	8	0	1.72129395192127	333.085992310209	FALSE	TRUE
P01172	0.00019640577433	2	0	0.033750861802479	331.398449219408	FALSE	TRUE
P01173	0.0164980850437	7	0	2.8350723914048	334.199770750862	FALSE	TRUE
P01174	0.0246489246784	5	0	4.23573315620854	335.600431517947	FALSE	TRUE
P01175	0.174211921831	13	0	29.9370144188487	361.301712982923	FALSE	FALSE
P01176	0.00746341942453	0	0	1.28253274849248	332.647231106477	FALSE	TRUE
P01177	0.0319159383286	3	0	5.48451504289855	336.849213407433	FALSE	TRUE
P01178	0.0327997643131	0	0	5.63639392101228	337.001092285936	FALSE	TRUE
P01179	0.00019640577433	2	0	0.033750861802479	331.398449219408	FALSE	TRUE
P01180	0.000589217322989	7	0	0.101252585407265	331.465950943015	FALSE	TRUE
P01181	0.000589217322989	3	0	0.101252585407265	331.465950943015	FALSE	TRUE
P01182	0.0194441716586	24	0	3.34133531843339	334.706033678611	FALSE	TRUE
P01183	0.0171855052539	1	0	2.95320040772121	334.317898767336	FALSE	TRUE
P01184	0.253461651773	196	0	43.5554871561224	374.920185950771	FALSE	FALSE
P01185	5.38505352057	625	0	925.381128898662	1256.74602453468	FALSE	FALSE
P01186	0.00127663753314	0	0	0.219380601715254	331.584078959332	FALSE	TRUE
P01187	0.00019640577433	0	0	0.033750861802479	331.398449219408	FALSE	TRUE
P01188	0.0137484042031	0	0	2.36256032617353	333.727258685065	FALSE	TRUE
P01189	0.0327997643131	2	0	5.63639392101228	337.001092285936	FALSE	TRUE
P01190	0.0722773249534	137	0	12.4203171433054	343.78501553645	FALSE	TRUE
P01191	0.0142394186389	2	0	2.44693748067543	333.81163583966	FALSE	TRUE
P01192	0.00412452126093	2	0	0.708768097852059	332.073466455573	FALSE	TRUE
P01193	0.00019640577433	1	0	0.033750861802479	331.398449219408	FALSE	TRUE
P01194	0.385151723461	1	0	66.185439994639	397.550139361412	FALSE	FALSE
P01195	0.00844544829618	1	0	1.45128705750488	332.815985415595	FALSE	TRUE
P01196	0.0039281154866	3	0	0.675017236049581	332.03971559376	FALSE	TRUE
P01197	0.0140430128646	27	0	2.41318661887811	333.777884977825	FALSE	TRUE
P01198	0.000982028871649	3	0	0.168754309012223	331.533452666624	FALSE	TRUE
P01199	0.00422272414809	3	0	0.72564352875244	332.090341886479	FALSE	TRUE
P01200	0.00667779632721	5	0	1.14752930128257	332.512227659191	FALSE	TRUE
P01201	0.00245507217912	0	0	0.421885772530129	331.786584130176	FALSE	TRUE
P01202	0.00274968084062	5	0	0.472512065234706	331.837210422891	FALSE	TRUE
P01203	0	2	0	0	331.364698357605	FALSE	TRUE
P01204	0.0225866640479	13	0	3.8813491072765	335.246047468352	FALSE	TRUE
P01205	0.00599037611706	3	0	1.02940128497475	332.394099642824	FALSE	TRUE
P01206	0.00412452126093	3	0	0.708768097852059	332.073466455573	FALSE	TRUE
P01207	0.0216046351763	35	0	3.71259479827269	335.077293159053	FALSE	TRUE
P01208	0.117941667485	20	0	20.2673925123603	351.632090964597	FALSE	FALSE
P01209	0.00265147795345	0	0	0.455636634332608	331.820334991986	FALSE	TRUE
P01210	0.0108023175881	4	0	1.85629739912775	333.220995757527	FALSE	TRUE
P01211	0.0895610330944	207	0	15.3903929819167	346.75509139409	FALSE	TRUE
P01212	0.0104095060395	1	0	1.78879567553311	333.153494033875	FALSE	TRUE
P01213	0.0126681724443	0	0	2.17693058626247	333.541628944959	FALSE	TRUE
P01214	0.00225866640479	5	0	0.38813491072765	331.752833268368	FALSE	TRUE
P01215	0.00707060787587	3	0	1.21503102488753	332.579729382833	FALSE	TRUE
P01216	0.0570558774428	114	0	9.80462535360899	341.16932373336	FALSE	TRUE
P01217	0.00127663753314	38	0	0.219380601715254	331.584078959332	FALSE	TRUE
P01218	0.0141412157517	3	0	2.43006204976818	333.794760408734	FALSE	TRUE
P01219	0.0255327506629	5	0	4.38761203432227	335.752310396362	FALSE	TRUE
P01220	0.00736521653737	1	0	1.2656573175921	332.630355675566	FALSE	TRUE
P01221	0.00235686929196	24	0	0.405010341629748	331.769708699273	FALSE	TRUE
P01222	0	0	0	0	331.364698357605	FALSE	TRUE
P01223	0.0133555926544	0	0	2.2950586025617	333.65975696138	FALSE	TRUE
P01224	0.00648139055288	3	0	1.11377843948009	332.478476797371	FALSE	TRUE
P01225	0.000687420210154	0	0	0.118128016308505	331.482826373917	FALSE	TRUE
P01226	0.00147304330747	5	0	0.253131463517733	331.617829821138	FALSE	TRUE
P01227	0.0167926937052	2	0	2.88569868410938	334.250397043633	FALSE	TRUE
P01228	0.00039281154866	0	0	0.067501723604958	331.432200081211	FALSE	TRUE
P01229	0.00638318766572	22	0	1.09690300857971	332.461601366462	FALSE	TRUE
P01230	0	0	0	0	331.364698357605	FALSE	TRUE
P01231	0.00628498477855	3	0	1.08002757767761	332.444725935552	FALSE	TRUE
P01232	0	1	0	0	331.364698357605	FALSE	TRUE
P01233	0.0225866640479	3	0	3.8813491072765	335.246047468352	FALSE	TRUE
P01234	0.0538151821664	43	0	9.24773613387582	340.612434511183	FALSE	TRUE
P01235	0	0	0	0	331.364698357605	FALSE	TRUE
P01236	0.0000982028871649	0	0	0.0168754309012223	331.381573788507	FALSE	TRUE
P01237	0.0901502504174	5	0	15.4916455673258	346.856343980219	FALSE	TRUE
P01238	0.00599037611706	3	0	1.02940128497475	332.394099642824	FALSE	TRUE
P01239	0	0	0	0	331.364698357605	FALSE	TRUE
P01240	0.00137484042031	6	0	0.236256032617353	331.600954390235	FALSE	TRUE
P01241	0	5	0	0	331.364698357605	FALSE	TRUE
P01242	0.000294608661495	0	0	0.0506262927037185	331.415324650309	FALSE	TRUE
P01243	0.140822940194	48	0	24.1993679122726	355.564066404788	FALSE	FALSE
P01244	0.0481194147108	0	0	8.26896114159877	339.633659514956	FALSE	TRUE
P01245	0.0225866640479	3	0	3.8813491072765	335.246047468352	FALSE	TRUE
P01246	0.00117843464598	0	0	0.202505170814874	331.56720352843	FALSE	TRUE
P01247	0.0102131002651	20	0	1.7550448137186	333.119743172033	FALSE	TRUE
P01248	0.0019640577433	0	0	0.33750861802479	331.702206975656	FALSE	TRUE
P01249	0.0612786015909	16	0	10.5302688823631	341.894967265514	FALSE	TRUE
P01250	0.00117843464598	2	0	0.202505170814874	331.56720352843	FALSE	TRUE
P01251	0.0334871845232	12	0	5.7545219373115	337.119220302546	FALSE	TRUE
P01252	0	0	0	0	331.364698357605	FALSE	TRUE
P01255	0.00235686929196	2	0	0.405010341629748	331.769708699273	FALSE	TRUE
P01256	0.00108023175881	0	0	0.185629739912775	331.550328097526	FALSE	TRUE
P01257	0.00628498477855	0	0	1.08002757767761	332.444725935552	FALSE	TRUE
P01258	0	0	0	0	331.364698357605	FALSE	TRUE
P01259	0	0	0	0	331.364698357605	FALSE	TRUE
P01260	0.00422272414809	0	0	0.72564352875244	332.090341886479	FALSE	TRUE
P01261	0	0	0	0	331.364698357605	FALSE	TRUE
P01262	0.142295983502	9	0	24.4524993758814	355.817197871235	FALSE	FALSE
P01264	0.0634390651085	2	0	10.9015283621853	342.266226747169	FALSE	TRUE
P01267	0.0122753608956	3	0	2.10942886265064	333.474127221281	FALSE	TRUE
P01270	0.0767946577629	0	0	13.196586964747	344.561285362472	FALSE	TRUE
P01276	0.0247471275656	1	0	4.25260858711579	335.617306948887	FALSE	TRUE
P01277	0.00952568005499	9	0	1.63691679741766	333.00161515564	FALSE	TRUE
P01279	0.00186585485613	0	0	0.320633187122692	331.685331544752	FALSE	TRUE
P01280	0.0273004026318	3	0	4.69136979053255	336.056068153208	FALSE	TRUE
P01282	0.36786801532	156	0	63.2153641560277	394.58006343426	FALSE	FALSE
P01283	0.00736521653737	1	0	1.2656573175921	332.630355675566	FALSE	TRUE
P01285	0.0323087498772	4	0	5.55201676649319	336.9167151312	FALSE	TRUE
P01286	0.0164980850437	0	0	2.8350723914048	334.199770750862	FALSE	TRUE
P01287	0.000589217322989	0	0	0.101252585407265	331.465950943015	FALSE	TRUE
P01288	0.0213100265148	25	0	3.66196850556811	335.026666866263	FALSE	TRUE
P01289	0.000982028871649	0	0	0.168754309012223	331.533452666624	FALSE	TRUE
P01290	0.00245507217912	0	0	0.421885772530129	331.786584130176	FALSE	TRUE
P01291	0.00225866640479	3	0	0.38813491072765	331.752833268368	FALSE	TRUE
P01292	0	1	0	0	331.364698357605	FALSE	TRUE
P01293	0.00157124619464	3	0	0.270006894419832	331.634705252042	FALSE	TRUE
P01294	0.000589217322989	0	0	0.101252585407265	331.465950943015	FALSE	TRUE
P01295	0.000491014435824	5	0	0.0843771545060257	331.449075512113	FALSE	TRUE
P01296	0.00314249238928	3	0	0.540013788839664	331.904712146512	FALSE	TRUE
P01297	0.00019640577433	0	0	0.033750861802479	331.398449219408	FALSE	TRUE
P01298	0.0123735637828	43	0	2.1263042935579	333.491002652205	FALSE	TRUE
P01299	0.00942747716783	33	0	1.62004136651727	332.984739724727	FALSE	TRUE
P01300	0.0142394186389	5	0	2.44693748067543	333.81163583966	FALSE	TRUE
P01301	0.00373170971227	3	0	0.641266374247101	332.005964731947	FALSE	TRUE
P01302	0.0000982028871649	0	0	0.0168754309012223	331.381573788507	FALSE	TRUE
P01303	0.0710988903074	0	0	12.2178119724871	343.582510364482	FALSE	TRUE
P01304	0.0103113031523	9	0	1.77192024462585	333.136618602954	FALSE	TRUE
P01305	0.00324069527644	1	0	0.556889219740045	331.921587577417	FALSE	TRUE
P01306	0.00255327506629	5	0	0.438761203432227	331.803459561082	FALSE	TRUE
P01307	0.00991849160365	1	0	1.70441852102261	333.069116879297	FALSE	TRUE
P01308	0	0	0	0	331.364698357605	FALSE	TRUE
P01309	0.00274968084062	2	0	0.472512065234706	331.837210422891	FALSE	TRUE
P01310	0.0692330354512	5	0	11.8971787853524	343.261877175566	FALSE	TRUE
P01311	0.00019640577433	6	0	0.033750861802479	331.398449219408	FALSE	TRUE
P01312	0	0	0	0	331.364698357605	FALSE	TRUE
P01313	0.00991849160365	3	0	1.70441852102261	333.069116879297	FALSE	TRUE
P01314	0.0109987233625	63	0	1.89004826094226	333.25474661937	FALSE	TRUE
P01315	0	2	0	0	331.364698357605	FALSE	TRUE
P01316	0	2	0	0	331.364698357605	FALSE	TRUE
P01317	0.00108023175881	0	0	0.185629739912775	331.550328097526	FALSE	TRUE
P01318	0.000883825984484	1	0	0.151878878110984	331.516577235722	FALSE	TRUE
P01319	0.00451733280958	38	0	0.776269821455299	332.140968179199	FALSE	TRUE
P01320	0.0115879406855	6	0	1.99130084635142	333.35599920487	FALSE	TRUE
P01321	0.00255327506629	3	0	0.438761203432227	331.803459561082	FALSE	TRUE
P01322	0	0	0	0	331.364698357605	FALSE	TRUE
P01323	0.00648139055288	0	0	1.11377843948009	332.478476797371	FALSE	TRUE
P01324	0.039281154866	6	0	6.7501723604958	338.114870728598	FALSE	TRUE
P01325	0.00157124619464	2	0	0.270006894419832	331.634705252042	FALSE	TRUE
P01326	0.0000982028871649	0	0	0.0168754309012223	331.381573788507	FALSE	TRUE
P01327	0.0387901404301	8	0	6.66579520597672	338.030493573818	FALSE	TRUE
P01328	0.0155160561721	5	0	2.666318082401	334.031016441644	FALSE	TRUE
P01329	0.00019640577433	3	0	0.033750861802479	331.398449219408	FALSE	TRUE
P01330	0.0328979672002	3	0	5.65326935190235	337.01796771687	FALSE	TRUE
P01331	0.00157124619464	2	0	0.270006894419832	331.634705252042	FALSE	TRUE
P01332	0.00324069527644	4	0	0.556889219740045	331.921587577417	FALSE	TRUE
P01333	0.0113915349111	0	0	1.95754998453691	333.322248343025	FALSE	TRUE
P01334	0.00667779632721	3	0	1.14752930128257	332.512227659191	FALSE	TRUE
P01335	0.754099970539	19	0	129.58643389044	460.951136116678	FALSE	FALSE
P01336	0.00864185407051	11	0	1.48503791930736	332.849736277421	FALSE	TRUE
P01337	0.511146027693	1840	0	87.8366178408099	419.201317975833	TRUE	FALSE
P01338	0.00461553569675	3	0	0.793145252357398	332.157843610108	FALSE	TRUE
P01339	0.0311303152313	0	0	5.34951159569207	336.71420995989	FALSE	TRUE
P01340	0.00235686929196	2	0	0.405010341629748	331.769708699273	FALSE	TRUE
P01341	0.00324069527644	9	0	0.556889219740045	331.921587577417	FALSE	TRUE
P01342	0.0120789551213	3	0	2.07567800085332	333.440376359451	FALSE	TRUE
P01343	0	0	0	0	331.364698357605	FALSE	TRUE
P01344	0.053029559069	39	0	9.11273268665215	340.477431063388	FALSE	TRUE
P01345	0.00707060787587	2	0	1.21503102488753	332.579729382833	FALSE	TRUE
P01346	0.011882549347	0	0	2.041927139056	333.406625497622	FALSE	TRUE
P01347	0.140430128646	566	0	24.1318661887811	355.496564680545	TRUE	FALSE
P01348	0.21162722184	49	0	36.3665535920723	367.731252254357	FALSE	FALSE
P01349	0.0181675341255	3	0	3.12195471672501	334.486653076576	FALSE	TRUE
P01350	0.0497888637926	9	0	8.55584346691898	339.920541841388	FALSE	TRUE
P01351	0.0137484042031	0	0	2.36256032617353	333.727258685065	FALSE	TRUE
P01352	3.05548463125	180	0	525.062157060855	856.426918931049	FALSE	FALSE
P01353	0	0	0	0	331.364698357605	FALSE	TRUE
P01354	0	0	0	0	331.364698357605	FALSE	TRUE
P01355	0.0463517627418	0	0	7.9652033853713	339.329901757593	FALSE	TRUE
P01356	0.00716881076304	0	0	1.23190645578963	332.596604813744	FALSE	TRUE
P01357	0.00962388294216	1	0	1.65379222831975	333.018490586555	FALSE	TRUE
P01358	0	0	0	0	331.364698357605	FALSE	TRUE
P01359	0.0307375036826	3	0	5.28200987208023	336.646708236113	FALSE	TRUE
P01360	0.0016694490818	1	0	0.286882325320213	331.651580682944	FALSE	TRUE
P01361	0.0039281154866	0	0	0.675017236049581	332.03971559376	FALSE	TRUE
P01362	0.00707060787587	3	0	1.21503102488753	332.579729382833	FALSE	TRUE
P01363	0.0337817931847	3	0	5.80514823001608	337.169846595385	FALSE	TRUE
P01364	0.0222920553864	33	0	3.83072281457192	335.195421175558	FALSE	TRUE
P01365	0.00815083963469	0	0	1.40066076480202	332.765359122859	FALSE	TRUE
P01366	0.0877933811254	4	0	15.0866352256892	346.45133363573	FALSE	TRUE
P01367	0	0	0	0	331.364698357605	FALSE	TRUE
P01368	0.0212118236276	8	0	3.64509307466086	335.009791435327	FALSE	TRUE
P01369	0.0341746047334	3	0	5.87264995362791	337.237348319178	FALSE	TRUE
P01370	0.00608857900422	1	0	1.04627671587513	332.410975073733	FALSE	TRUE
P01371	0.0109005204753	0	0	1.87317283003501	333.237871188449	FALSE	TRUE
P01372	0.152214475106	344	0	26.1569178969642	357.521616412189	FALSE	FALSE
P01373	0.00707060787587	3	0	1.21503102488753	332.579729382833	FALSE	TRUE
P01374	0	2	0	0	331.364698357605	FALSE	TRUE
P01375	0	0	0	0	331.364698357605	FALSE	TRUE
P01376	0.0292644603751	56	0	5.02887840855735	336.393576771989	FALSE	TRUE
P01377	0	1	0	0	331.364698357605	FALSE	TRUE
P01378	0.00913286850633	3	0	1.5694150738127	332.934113431985	FALSE	TRUE
P01379	0.00343710105077	4	0	0.590640081542524	331.955338439228	FALSE	TRUE
P01380	0.472159481489	981	0	81.1370717731046	412.501771647331	TRUE	FALSE
P01381	0.132181086124	83	0	22.7143299930529	354.079028469519	FALSE	FALSE
P01382	0.000294608661495	0	0	0.0506262927037185	331.415324650309	FALSE	TRUE
P01383	0.00599037611706	0	0	1.02940128497475	332.394099642824	FALSE	TRUE
P01384	0.00510655013257	8	0	0.877522406862736	332.242220764645	FALSE	TRUE
P01385	0.000687420210154	4	0	0.118128016308505	331.482826373917	FALSE	TRUE
P01386	0.0173819110282	3	0	2.98695126951853	334.351649629179	FALSE	TRUE
P01387	0.0108023175881	0	0	1.85629739912775	333.220995757527	FALSE	TRUE
P01388	0.0589217322989	3	0	10.1252585407265	341.48995692195	FALSE	TRUE
P01389	0.00137484042031	0	0	0.236256032617353	331.600954390235	FALSE	TRUE
P01390	0.000785623097319	0	0	0.135003447209744	331.499701804819	FALSE	TRUE
P01391	0	0	0	0	331.364698357605	FALSE	TRUE
P01392	0.00952568005499	2	0	1.63691679741766	333.00161515564	FALSE	TRUE
P01393	0.00864185407051	4	0	1.48503791930736	332.849736277421	FALSE	TRUE
P01394	0	0	0	0	331.364698357605	FALSE	TRUE
P01395	0.0203279976431	0	0	3.49321419654713	334.857912556964	FALSE	TRUE
P01396	0.0128645782186	62	0	2.2106814480598	333.575379806791	FALSE	TRUE
P01397	0.000294608661495	0	0	0.0506262927037185	331.415324650309	FALSE	TRUE
P01398	0.0886772071099	163	0	15.238514103803	346.603212514904	FALSE	TRUE
P01399	0.0156142590592	83	0	2.68319351329107	334.047891872555	FALSE	TRUE
P01400	0.0144358244132	13	0	2.48068834247276	333.845386701496	FALSE	TRUE
P01401	0.00039281154866	3	0	0.067501723604958	331.432200081211	FALSE	TRUE
P01402	0.00736521653737	0	0	1.2656573175921	332.630355675566	FALSE	TRUE
P01403	0.00972208582932	0	0	1.67066765922013	333.035366017468	FALSE	TRUE
P01404	1.61946381224	346	0	278.292730992682	609.657447192229	FALSE	FALSE
P01405	0.00844544829618	3	0	1.45128705750488	332.815985415595	FALSE	TRUE
P01406	0.0162034763822	11	0	2.78444609870022	334.149144458092	FALSE	TRUE
P01407	0.00736521653737	0	0	1.2656573175921	332.630355675566	FALSE	TRUE
P01408	0.00176765196897	0	0	0.303757756222311	331.668456113849	FALSE	TRUE
P01409	0.331631149956	58	0	56.9883301534506	388.353029259243	FALSE	FALSE
P01410	0	0	0	0	331.364698357605	FALSE	TRUE
P01411	0.00481194147108	0	0	0.826896114159877	332.191594471923	FALSE	TRUE
P01412	0.0144358244132	7	0	2.48068834247276	333.845386701496	FALSE	TRUE
P01450	0.0185603456742	4	0	3.18945644033685	334.554154800286	FALSE	TRUE
P01453	0.198271629186	114	0	34.0714949895794	365.436193614621	FALSE	FALSE
P01454	0.018462142787	3	0	3.17258100942959	334.537279369354	FALSE	TRUE
P01459	0.00382991259943	0	0	0.658141805147482	332.022840162852	FALSE	TRUE
P01461	0.0770892664244	64	0	13.2472132574515	344.611911655485	FALSE	TRUE
P01465	0.00540115879407	13	0	0.928148699567314	332.292847057371	FALSE	TRUE
P01467	0.0019640577433	1	0	0.33750861802479	331.702206975656	FALSE	TRUE
P01469	1.03662967691	36	0	178.137048592842	509.501754260944	FALSE	FALSE
P01470	0.124619463812	3	0	21.4149218136068	352.779620276862	FALSE	FALSE
P01472	0.0134537955416	3	0	2.31193403346895	333.676632392306	FALSE	TRUE
P01473	0.00432092703525	2	0	0.74251895965282	332.107217317385	FALSE	TRUE
P01474	3.83462633801	422	0	658.951825830068	990.316624221223	FALSE	FALSE
P01480	0.0179711283512	5	0	3.08820385492769	334.45290221473	FALSE	TRUE
P01482	0.182166355691	22	0	31.3039243217864	362.668622905146	FALSE	FALSE
P01485	0.0116861435726	0	0	2.00817627724149	333.372874635776	FALSE	TRUE
P01488	0.0343710105077	11	0	5.90640081542524	337.271099181067	FALSE	TRUE
P01489	0.212805656486	60	0	36.5690587628906	367.933757428578	FALSE	FALSE
P01490	0.00854365118334	0	0	1.46816248840526	332.832860846507	FALSE	TRUE
P01492	0.00019640577433	0	0	0.033750861802479	331.398449219408	FALSE	TRUE
P01495	0.00736521653737	2	0	1.2656573175921	332.630355675566	FALSE	TRUE
P01497	0.00216046351763	3	0	0.371259479827269	331.735957837464	FALSE	TRUE
P01498	0.0114897377983	30	0	1.97442541544416	333.339123773947	FALSE	TRUE
P01499	0.12884218796	32	0	22.1405653423438	353.505263812881	FALSE	FALSE
P01500	0.197289600314	59	0	33.9027406805068	365.267439302906	FALSE	FALSE
P01501	0.0813119905725	0	0	13.9728567862057	345.33755518879	FALSE	TRUE
P01502	0.18010409506	9	0	30.9495402727684	362.314238851045	FALSE	FALSE
P01503	0.0204262005303	1	0	3.51008962745438	334.874787987898	FALSE	TRUE
P01504	0.000785623097319	0	0	0.135003447209744	331.499701804819	FALSE	TRUE
P01505	0.000294608661495	0	0	0.0506262927037185	331.415324650309	FALSE	TRUE
P01506	0.155553373269	71	0	26.7306825475015	358.095381069718	FALSE	FALSE
P01507	0.00952568005499	6	0	1.63691679741766	333.00161515564	FALSE	TRUE
P01508	0	0	0	0	331.364698357605	FALSE	TRUE
P01509	0.00716881076304	0	0	1.23190645578963	332.596604813744	FALSE	TRUE
P01510	0.00579397034273	0	0	0.995650423172272	332.360348781006	FALSE	TRUE
P01511	0.0016694490818	2	0	0.286882325320213	331.651580682944	FALSE	TRUE
P01512	0.0205244034175	104	0	3.52696505836164	334.891663418833	FALSE	TRUE
P01513	0.00736521653737	1	0	1.2656573175921	332.630355675566	FALSE	TRUE
P01514	0.00147304330747	0	0	0.253131463517733	331.617829821138	FALSE	TRUE
P01515	0.0000982028871649	1	0	0.0168754309012223	331.381573788507	FALSE	TRUE
P01516	0.353333988019	284	0	60.7178003825446	392.082499589468	FALSE	FALSE
P01517	0.00117843464598	0	0	0.202505170814874	331.56720352843	FALSE	TRUE
P01518	0.00795443386036	0	0	1.36690990299954	332.731608261035	FALSE	TRUE
P01519	0.05715408033	111	0	9.82150078451624	341.186199164344	FALSE	TRUE
P01520	0	0	0	0	331.364698357605	FALSE	TRUE
P01521	0.00589217322989	0	0	1.01252585407265	332.377224211914	FALSE	TRUE
P01522	0	0	0	0	331.364698357605	FALSE	TRUE
P01523	0.00402631837376	0	0	0.691892666949961	332.056591024665	FALSE	TRUE
P01524	0.104389669056	47	0	17.9385830479497	349.303281479688	FALSE	FALSE
P01525	0.0000982028871649	0	0	0.0168754309012223	331.381573788507	FALSE	TRUE
P01526	0.0114897377983	0	0	1.97442541544416	333.339123773947	FALSE	TRUE
P01527	0.309731906118	2	0	53.225109062439	384.589808072681	FALSE	FALSE
P01528	0.0437002847884	0	0	7.50956675104729	338.874265121644	FALSE	TRUE
P01529	0.00206226063046	4	0	0.354384048925171	331.719082406559	FALSE	TRUE
P01530	0.0019640577433	0	0	0.33750861802479	331.702206975656	FALSE	TRUE
P01531	0.00765982519886	0	0	1.31628361029496	332.680981968299	FALSE	TRUE
P01532	0	0	0	0	331.364698357605	FALSE	TRUE
P01533	0.00903466561917	2	0	1.55253964291232	332.917238001073	FALSE	TRUE
P01534	0.0000982028871649	0	0	0.0168754309012223	331.381573788507	FALSE	TRUE
P01535	0.029166257488	21	0	5.01200297766728	336.37670134106	FALSE	TRUE
P01536	0.000589217322989	0	0	0.101252585407265	331.465950943015	FALSE	TRUE
P01537	0.0128645782186	0	0	2.2106814480598	333.575379806791	FALSE	TRUE
P01538	0.0294608661495	130	0	5.06262927037185	336.427327633882	FALSE	TRUE
P01600	0.0236668958067	3	0	4.06697884718755	335.431677208603	FALSE	TRUE
P01601	0.0849454973976	3	0	14.5972477295507	345.961946136244	FALSE	TRUE
P01602	0.00157124619464	1	0	0.270006894419832	331.634705252042	FALSE	TRUE
P01603	0.0460571540803	35	0	7.91457709266672	339.279275464703	FALSE	TRUE
P01604	0.296670922125	71	0	50.9806767525647	382.345375708925	FALSE	FALSE
P01605	0.115388392419	11	0	19.8286313089779	351.193329757161	FALSE	FALSE
P01606	0.199941078268	4	0	34.358377314934	365.723075944498	FALSE	FALSE
P01607	0.0489050378081	11	0	8.40396458880525	339.768662962681	FALSE	TRUE
P01608	0.399587547874	352	0	68.6661283370774	400.030827780917	FALSE	FALSE
P01609	0.0858293233821	11	0	14.7491266076644	346.113825015385	FALSE	TRUE
P01610	0.652558185211	69	0	112.137238338664	443.5019395932	FALSE	FALSE
P01611	0.0152214475106	0	0	2.61569178969642	333.980390148878	FALSE	TRUE
P01612	0.0000982028871649	3	0	0.0168754309012223	331.381573788507	FALSE	TRUE
P01613	0.00402631837376	0	0	0.691892666949961	332.056591024665	FALSE	TRUE
PAB001	0.00432092703525	0	0	0.74251895965282	332.107217317385	FALSE	TRUE
PAB002	0.00540115879407	0	0	0.928148699567314	332.292847057371	FALSE	TRUE
PAB003	0.0203279976431	7	0	3.49321419654713	334.857912556964	FALSE	TRUE
PAB004	0.00117843464598	0	0	0.202505170814874	331.56720352843	FALSE	TRUE
PAB005	0.00108023175881	0	0	0.185629739912775	331.550328097526	FALSE	TRUE
PAB006	0.287341647844	9	0	49.3775108168911	380.742209736186	FALSE	FALSE
PAB007	0.0330943729746	10	0	5.68702021371686	337.051718578773	FALSE	TRUE
PAB008	0.000294608661495	0	0	0.0506262927037185	331.415324650309	FALSE	TRUE
PAB009	0.0627516448984	9	0	10.783400345886	342.14809873028	FALSE	TRUE
PAB010	0.00775802808603	3	0	1.33315904119706	332.697857399212	FALSE	TRUE
PAB11	0.00373170971227	0	0	0.641266374247101	332.005964731947	FALSE	TRUE
PAB12	0.00746341942453	0	0	1.28253274849248	332.647231106477	FALSE	TRUE
PAB13	0.00353530393794	0	0	0.607515512444622	331.972213870135	FALSE	TRUE
PAB14	0.00235686929196	0	0	0.405010341629748	331.769708699273	FALSE	TRUE
PAB15	0.0113915349111	0	0	1.95754998453691	333.322248343025	FALSE	TRUE
PAB16	0.00432092703525	0	0	0.74251895965282	332.107217317385	FALSE	TRUE
PAB17	0	0	0	0	331.364698357605	FALSE	TRUE
PAB18	0.321712658352	108	0	55.2839116323678	386.648610694076	FALSE	FALSE
PAB19	0.00019640577433	0	0	0.033750861802479	331.398449219408	FALSE	TRUE
PAB20	0.0203279976431	0	0	3.49321419654713	334.857912556964	FALSE	TRUE
PAB21	0.00117843464598	0	0	0.202505170814874	331.56720352843	FALSE	TRUE
PAB22	0.0612786015909	0	0	10.5302688823631	341.894967265514	FALSE	TRUE
PAB23	0.00491014435824	6	0	0.843771545060257	332.208469902829	FALSE	TRUE
PAB24	0.552882254738	103	0	95.0086759738152	426.373376410949	FALSE	FALSE
PAB25	0.00294608661495	0	0	0.506262927037185	331.870961284701	FALSE	TRUE
PAB26	0	0	0	0	331.364698357605	FALSE	TRUE
PAB27	0.00255327506629	0	0	0.438761203432227	331.803459561082	FALSE	TRUE
PAB28	0	0	0	0	331.364698357605	FALSE	TRUE
PAB29	2.2012177158	15	0	378.262783650687	709.627514971208	FALSE	FALSE
PAB30	0.00324069527644	0	0	0.556889219740045	331.921587577417	FALSE	TRUE
PATHOMAP_Mix	0.113915349111	15	0	19.5754998453691	350.940198291255	FALSE	FALSE
PFALL34	0.00225866640479	1	0	0.38813491072765	331.752833268368	FALSE	TRUE
PFALL36	0.0016694490818	0	0	0.286882325320213	331.651580682944	FALSE	TRUE
PFALL37	0.00343710105077	2	0	0.590640081542524	331.955338439228	FALSE	TRUE
PositiveControl_NARG1	15.6755376608	143	0	2693.72378217499	3025.09015217525	FALSE	FALSE
PositiveControl_NARG2	23.5942256702	253	0	4054.491028321	4385.85951379474	FALSE	FALSE
PQiagenBeadWash928-1	0.000589217322989	0	0	0.101252585407265	331.465950943015	FALSE	TRUE
PQiagenBeadWash928-10	0	0	0	0	331.364698357605	FALSE	TRUE
PQiagenBeadWash928-11	0	0	0	0	331.364698357605	FALSE	TRUE
PQiagenBeadWash928-12	0.0414416183836	0	0	7.12143184031792	338.486130209607	FALSE	TRUE
PQiagenBeadWash928-2	0.0678581950309	1	0	11.6609227527367	343.025621141668	FALSE	TRUE
PQiagenBeadWash928-3	0.0704114700972	1	0	12.0996839561707	343.464382347504	FALSE	TRUE
PQiagenBeadWash928-5	0.0473337916135	3	0	8.13395769439229	339.498656067239	FALSE	TRUE
PQiagenBeadWash928-7	0.000491014435824	0	0	0.0843771545060257	331.449075512113	FALSE	TRUE
PQiagenBeadWash928-8	0	0	0	0	331.364698357605	FALSE	TRUE
PQiagenBeadWash928-9	0.0000982028871649	0	0	0.0168754309012223	331.381573788507	FALSE	TRUE
